# Supplementary material for: The Meristogram: a neglected tool for acanthocephalan systematics
Source: Biodivers Data J. 2016 Feb 4;(4):e7606. doi: 10.3897/BDJ.4.e7606 (PMC4759448; doi:10.3897/BDJ.4.e7606)
Supplement: Supplementary material 1 — Data analysis script [file biodiversity_data_journal-4-e7606-s001.r]

# SCRIPT FOR PERFORMING DATA ANALYSIS AND CREATING FIGURES
#
# Author: Matthew T Wayland
#
#
# CONTENTS
#
# 1. SETUP
# 2. ACCURACY OF HOOK AREA ESTIMATION
# 3. GENERATE AND PLOT MERISTOGRAMS
# 4. INTERSPECIFIC COMPARISON OF MERISTOGRAMS USING PCA AND CLUSTERING
# 5. CREATE FIGURES FOR SUPPLEMENTARY MATERIALS
# 6. GET MORPHOMETRIC DATA TO EXPAND DESCRIPTION OF HOOK PATTERNS


# 1. SETUP

# close all graphics devices
graphics.off()

# turn off stringsAsFactors
options(stringsAsFactors = FALSE)

# Load required packages (install if not present)
if (!require("RCurl")) {
  install.packages("RCurl", dependencies = TRUE)
  library(RCurl)
}

if (!require("ape")) {
  install.packages("ape", dependencies = TRUE)
  library(ape)
}

if (!require("dendextend")) {
  install.packages("dendextend", dependencies = TRUE)
  library(dendextend)
}

# set working directory  - location where figures will be saved
if (.Platform$OS.type == "windows")
{
  setwd("C:/Users/mw283/Dropbox/Acanthocephala/meristogram/figures")
}else{
  setwd("~/Dropbox/Acanthocephala/meristogram/figures")
}

# source meristogram code
eval(expr = parse(text = getURL("https://raw.githubusercontent.com/WaylandM/meristogram/master/CLI/meristogram.R", ssl.verifypeer=FALSE) ))

#--------------------------------------------------------------------------------------------------------------------------------

# 2. ACCURACY OF HOOK AREA ESTIMATION 

# comparison of measured and estimated hook area

# read in hook area data (N.B. a complete row of hook data is not available for all specimens)
hks <- read.csv(text=getURL("https://raw.githubusercontent.com/WaylandM/meristogram/master/data/E_gadi_spp_estimated_and_measured_hk_area.csv"))

# split data.frame of hook area data by taxon
hksA <- hks[hks$species=="A",]
hksB <- hks[hks$species=="B",]
hksI <- hks[hks$species=="I",]

# report some summary statistics
cat(paste("Number of specimens of E. gadi sp. A: ", length(unique(hksA$specimen)), "\n", sep=""))
cat(paste("Number of female E. gadi sp. A: ", length(unique(hksA$specimen[hksA$sex=="F"])), "\n", sep=""))
cat(paste("Number of male E. gadi sp. A: ", length(unique(hksA$specimen[hksA$sex=="M"])), "\n", sep=""))
cat(paste("Total number of hooks for E. gadi sp. A: ", length(hksA[,1]), "\n", sep=""))

cat(paste("Number of specimens of E. gadi sp. B: ", length(unique(hksB$specimen)), "\n", sep=""))
cat(paste("Number of female E. gadi sp. B: ", length(unique(hksB$specimen[hksB$sex=="F"])), "\n", sep=""))
cat(paste("Number of male E. gadi sp. B: ", length(unique(hksB$specimen[hksB$sex=="M"])), "\n", sep=""))
cat(paste("Total number of hooks for E. gadi sp. B: ", length(hksB[,1]), "\n", sep=""))

cat(paste("Number of specimens of E. gadi sp. I: ", length(unique(hksI$specimen)), "\n", sep=""))
cat(paste("Number of female E. gadi sp. I: ", length(unique(hksI$specimen[hksI$sex=="F"])), "\n", sep=""))
cat(paste("Number of male E. gadi sp. I: ", length(unique(hksI$specimen[hksI$sex=="M"])), "\n", sep=""))
cat(paste("Total number of hooks for E. gadi sp. I: ", length(hksI[,1]), "\n", sep=""))


# analyse and plot hook area data for E. gadi sp. A
cor.test(hksA$measured_area, hksA$estimated_area, method='pearson')
png("E_gadi_sp_A_hk_area_estimated_measured.png", res=1000, units="mm", width=120, height=120)
par(mar=c(4, 4.5, 1, 1) + 0.1)
plot(hksA$measured_area, hksA$estimated_area, cex=0.7, pch=1, xlab = expression(paste('Measured Area', ' ', mu,m^2)), ylab = expression(paste('Estimated Area', ' ', mu,m^2)))
xy=0:1000
lines(xy,xy, col="blue", lty=2)
hksAlm <- lm(hksA$estimated_area ~ hksA$measured_area)
summary(hksAlm)
abline(hksAlm, col="red", lty=1)
dev.off()

# analyse and plot hook area data for E. gadi sp. B
cor.test(hksB$measured_area, hksB$estimated_area, method='pearson')
png("E_gadi_sp_B_hk_area_estimated_measured.png", res=1000, units="mm", width=120, height=120)
par(mar=c(4, 4.5, 1, 1) + 0.1)
plot(hksB$measured_area, hksB$estimated_area, cex=0.7, pch=1, xlab = expression(paste('Measured Area', ' ', mu,m^2)), ylab = expression(paste('Estimated Area', ' ', mu,m^2)))
xy=0:1000
lines(xy,xy, col="blue", lty=2)
hksBlm <- lm(hksB$estimated_area ~ hksB$measured_area)
summary(hksBlm)
abline(hksBlm, col="red", lty=1)
dev.off()

# anlayse and plot hook area data for E. gadi sp. I
cor.test(hksI$measured_area, hksI$estimated_area, method='pearson')
png("E_gadi_sp_I_hk_area_estimated_measured.png", res=1000, units="mm", width=120, height=120)
par(mar=c(4, 4.5, 1, 1) + 0.1)
plot(hksI$measured_area, hksI$estimated_area, cex=0.7, pch=1, xlab = expression(paste('Measured Area', ' ', mu,m^2)), ylab = expression(paste('Estimated Area', ' ', mu,m^2)))
xy=0:1000
lines(xy,xy, col="blue", lty=2)
hksIlm <- lm(hksI$estimated_area ~ hksI$measured_area)
summary(hksIlm)
abline(hksIlm, col="red", lty=1)
dev.off()

#--------------------------------------------------------------------------------------------------------------------------------

# 3. GENERATE AND PLOT MERISTOGRAMS

# read in hook data
gadi_A_female_raw <- read.csv(text=getURL("https://raw.githubusercontent.com/WaylandM/meristogram/master/data/E_gadi_A_female.csv"))
gadi_A_male_raw <- read.csv(text=getURL("https://raw.githubusercontent.com/WaylandM/meristogram/master/data/E_gadi_A_male.csv"))
gadi_B_female_raw <- read.csv(text=getURL("https://raw.githubusercontent.com/WaylandM/meristogram/master/data/E_gadi_B_female.csv"))
gadi_B_male_raw <- read.csv(text=getURL("https://raw.githubusercontent.com/WaylandM/meristogram/master/data/E_gadi_B_male.csv"))
gadi_I_female_raw <- read.csv(text=getURL("https://raw.githubusercontent.com/WaylandM/meristogram/master/data/E_gadi_I_female.csv"))
gadi_I_male_raw <- read.csv(text=getURL("https://raw.githubusercontent.com/WaylandM/meristogram/master/data/E_gadi_I_male.csv"))

bothniensis_1_female_raw <- read.csv(text=getURL("https://raw.githubusercontent.com/WaylandM/meristogram/master/data/Echinorhynchus_bothniensis_1_female.csv"))
bothniensis_1_male_raw <- read.csv(text=getURL("https://raw.githubusercontent.com/WaylandM/meristogram/master/data/Echinorhynchus_bothniensis_1_male.csv"))
bothniensis_2_female_raw <- read.csv(text=getURL("https://raw.githubusercontent.com/WaylandM/meristogram/master/data/Echinorhynchus_bothniensis_2_female.csv"))

brayi_female_raw <- read.csv(text=getURL("https://raw.githubusercontent.com/WaylandM/meristogram/master/data/Echinorhynchus_brayi_female.csv"))
brayi_male_raw <- read.csv(text=getURL("https://raw.githubusercontent.com/WaylandM/meristogram/master/data/Echinorhynchus_brayi_male.csv"))

salmonis_female_dorsal_raw <- read.csv(text=getURL("https://raw.githubusercontent.com/WaylandM/meristogram/master/data/Echinorhynchus_salmonis_female_dorsal.csv"))
salmonis_female_ventral_raw <- read.csv(text=getURL("https://raw.githubusercontent.com/WaylandM/meristogram/master/data/Echinorhynchus_salmonis_female_ventral.csv"))
salmonis_male_dorsal_raw <- read.csv(text=getURL("https://raw.githubusercontent.com/WaylandM/meristogram/master/data/Echinorhynchus_salmonis_male_dorsal.csv"))
salmonis_male_ventral_raw <- read.csv(text=getURL("https://raw.githubusercontent.com/WaylandM/meristogram/master/data/Echinorhynchus_salmonis_male_ventral.csv"))

truttae_female_Drummore_raw <- read.csv("https://raw.githubusercontent.com/WaylandM/meristogram/master/data/Echinorhynchus_truttae_Drummore_female.csv")
truttae_male_Drummore_raw <- read.csv("https://raw.githubusercontent.com/WaylandM/meristogram/master/data/Echinorhynchus_truttae_Drummore_male.csv")
truttae_female_Carron_raw <- read.csv("https://raw.githubusercontent.com/WaylandM/meristogram/master/data/Echinorhynchus_truttae_Carron_female.csv")
truttae_male_Carron_raw <- read.csv("https://raw.githubusercontent.com/WaylandM/meristogram/master/data/Echinorhynchus_truttae_Carron_male.csv")


# concatenate female and male datasets for each taxon
gadi_A_raw <- rbind(gadi_A_female_raw, gadi_A_male_raw)
gadi_B_raw <- rbind(gadi_B_female_raw, gadi_B_male_raw)
gadi_I_raw <- rbind(gadi_I_female_raw, gadi_I_male_raw)
bothniensis_1_raw <- rbind(bothniensis_1_female_raw, bothniensis_1_male_raw)
bothniensis_2_raw<- bothniensis_2_female_raw
brayi_raw <- rbind(brayi_female_raw, brayi_male_raw)
salmonis_dorsal_raw <- rbind(salmonis_female_dorsal_raw, salmonis_male_dorsal_raw)
salmonis_ventral_raw <- rbind(salmonis_female_ventral_raw, salmonis_male_ventral_raw)
salmonis_raw <- rbind(salmonis_dorsal_raw, salmonis_ventral_raw)
truttae_Drummore_raw <- rbind(truttae_female_Drummore_raw, truttae_male_Drummore_raw)
truttae_Carron_raw <- rbind(truttae_female_Carron_raw, truttae_male_Carron_raw)

# plot meristograms for each taxon using moving average interval of 17% (minimum moving average interval applicable to all taxa)

# brayi (generate meristogram with and without linear interpolation for demonstration purposes)
png("brayi_no_lerp.png", res=1000, units="mm", width=180, height=120)
par(mar=c(4, 4, 1, 1) + 0.1)
plotMeristogram(createMeristogram(brayi_raw, 17, lerp = F), cex=0.8)
dev.off()

png("brayi_lerp.png", res=1000, units="mm", width=180, height=120)
par(mar=c(4, 4, 1, 1) + 0.1)
plotMeristogram(createMeristogram(brayi_raw, 17, lerp = T, rm.lerp.na = T), cex=0.8)
dev.off()

# salmonis
png("salmonis_dorsal.png", res=1000, units="mm", width=180, height=120)
par(mar=c(4, 4, 1, 1) + 0.1)
plotMeristogram(createMeristogram(salmonis_dorsal_raw, 17, lerp = T, rm.lerp.na = T), cex=0.8)
dev.off()

png("salmonis_ventral.png", res=1000, units="mm", width=180, height=120)
par(mar=c(4, 4, 1, 1) + 0.1)
plotMeristogram(createMeristogram(salmonis_ventral_raw, 17, lerp = T, rm.lerp.na = T), cex=0.8)
dev.off()

# gadi A
png("gadi_A.png", res=1000, units="mm", width=180, height=120)
par(mar=c(4, 4, 1, 1) + 0.1)
plotMeristogram(createMeristogram(gadi_A_raw, 17, lerp = T, rm.lerp.na = T), cex=0.8)
dev.off()

# gadi B
png("gadi_B.png", res=1000, units="mm", width=180, height=120)
par(mar=c(4, 4, 1, 1) + 0.1)
plotMeristogram(createMeristogram(gadi_B_raw, 17, lerp = T, rm.lerp.na = T), cex=0.8)
dev.off()

# gadi I
png("gadi_I.png", res=1000, units="mm", width=180, height=120)
par(mar=c(4, 4, 1, 1) + 0.1)
plotMeristogram(createMeristogram(gadi_I_raw, 17, lerp = T, rm.lerp.na = T), cex=0.8)
dev.off()

# bothniensis
png("bothniensis_1.png", res=1000, units="mm", width=180, height=120)
par(mar=c(4, 4, 1, 1) + 0.1)
plotMeristogram(createMeristogram(bothniensis_1_raw, 17, lerp = T, rm.lerp.na = T), cex=0.8)
dev.off()

# 'bothniensis'
png("bothniensis_2.png", res=1000, units="mm", width=180, height=120)
par(mar=c(4, 4, 1, 1) + 0.1)
plotMeristogram(createMeristogram(bothniensis_2_raw, 17, lerp = T, rm.lerp.na = T), cex=0.8)
dev.off()

# truttae Drummore
png("truttae_Drummore.png", res=1000, units="mm", width=180, height=120)
par(mar=c(4, 4, 1, 1) + 0.1)
plotMeristogram(createMeristogram(truttae_Drummore_raw, 17, lerp = T, rm.lerp.na = T), cex=0.8)
dev.off()

# truttae Carron
png("truttae_Carron.png", res=1000, units="mm", width=180, height=120)
par(mar=c(4, 4, 1, 1) + 0.1)
plotMeristogram(createMeristogram(truttae_Carron_raw, 17, lerp = T, rm.lerp.na = T), cex=0.8)
dev.off()


#--------------------------------------------------------------------------------------------------------------------------------

# 4. INTERSPECIFIC COMPARISON OF MERISTOGRAMS USING PCA AND CLUSTERING

# E. salmonis has data for dorsal and ventral hook rows pooled to yield a single data-set for this taxon. 

# First plot phylogenetic relationsips of taxa in study, as inferred by Wayland et al. (2015)
phylogramLabels <- expression(italic('E.')*' '*italic("'bothniensis'")*'', 
                        italic('E.')*' '*italic('bothniensis')*'', 
                        italic('E.')*' '*italic('gadi')*' sp. I', 
                        italic('E.')*' '*italic('truttae')*'', 
                        italic('E.')*' '*italic('brayi')*'', 
                        italic('E.')*' '*italic('salmonis')*'')
etree <- read.tree(text = "(((((bothniensis,'bothniensis'),gadi1),truttae),brayi),salmonis);")
etree <- ladderize(etree, right=F)
etree$tip.label = phylogramLabels
png("molecular_phylogeny.png", res=1000, units="mm", width=150, height=120)
par(mar=c(1, 1, 1, 1) + 0.1)
plot(etree, edge.color=c("blue"), edge.width=3, cex=1.5, cex.main=1.7)
dev.off()

# Principal Component Analysis (PCA)
groups <- c("gadi_A", "gadi_B", "gadi_I", "bothniensis_1", "bothniensis_2", "brayi", "salmonis", "truttae_drummore", "truttae_carron")

# create meristogram for each taxon with option rm.lerp.na set to false, so that all meristogram data.frames 
# have same number of rows (helpful for concatentaing data-sets)
gadi_A_meristo <- createMeristogram(gadi_A_raw, 17, lerp=T, rm.lerp.na = F)
gadi_B_meristo <- createMeristogram(gadi_B_raw, 17, lerp=T, rm.lerp.na = F)
gadi_I_meristo <- createMeristogram(gadi_I_raw, 17, lerp=T, rm.lerp.na = F)
bothniensis_1_meristo <- createMeristogram(bothniensis_1_raw, 17, lerp=T, rm.lerp.na = F)
bothniensis_2_meristo <- createMeristogram(bothniensis_2_raw, 17, lerp=T, rm.lerp.na = F)
brayi_meristo <- createMeristogram(brayi_raw, 17, lerp=T, rm.lerp.na = F)
salmonis_dorsal_meristo <- createMeristogram(salmonis_dorsal_raw, 17, lerp=T, rm.lerp.na = F)
salmonis_ventral_meristo <- createMeristogram(salmonis_ventral_raw, 17, lerp=T, rm.lerp.na = F)
truttae_Drummore_meristo <- createMeristogram(truttae_Drummore_raw, 17, lerp=T, rm.lerp.na=F)
truttae_Carron_meristo <- createMeristogram(truttae_Carron_raw, 17, lerp=T, rm.lerp.na=F)
salmonis_meristo <- createMeristogram(salmonis_raw, 17, lerp=T, rm.lerp.na=F)

# concatenate meristograms in to a single data.frame
meristoL <- as.data.frame(cbind(gadi_A_meristo$length, gadi_B_meristo$length, gadi_I_meristo$length, bothniensis_1_meristo$length, bothniensis_2_meristo$length, brayi_meristo$length, salmonis_meristo$length, truttae_Drummore_meristo$length, truttae_Carron_meristo$length))
meristoB <- as.data.frame(cbind(gadi_A_meristo$base, gadi_B_meristo$base, gadi_I_meristo$base, bothniensis_1_meristo$base, bothniensis_2_meristo$base, brayi_meristo$base, salmonis_meristo$base, truttae_Drummore_meristo$base, truttae_Carron_meristo$base))
meristoA <- as.data.frame(cbind(gadi_A_meristo$area, gadi_B_meristo$area, gadi_I_meristo$area, bothniensis_1_meristo$area, bothniensis_2_meristo$area, brayi_meristo$area, salmonis_meristo$area, truttae_Drummore_meristo$area, truttae_Carron_meristo$area))
meristoR <- as.data.frame(cbind(gadi_A_meristo$ratio, gadi_B_meristo$ratio, gadi_I_meristo$ratio, bothniensis_1_meristo$ratio, bothniensis_2_meristo$ratio, brayi_meristo$ratio, salmonis_meristo$ratio, truttae_Drummore_meristo$ratio, truttae_Carron_meristo$ratio))

names(meristoL) <- groups
names(meristoB) <- groups
names(meristoA) <- groups
names(meristoR) <- groups

tMeristoL <- t(meristoL)
tMeristoB <- t(meristoB)
tMeristoA <- t(meristoA)
tMeristoR <- t(meristoR)

tMeristo <- as.data.frame(cbind(tMeristoL, tMeristoB, tMeristoA, tMeristoR))
colHeaders <- c(unlist(lapply(0:100, function(x){paste("L", x, sep="")})),
                unlist(lapply(0:100, function(x){paste("B", x, sep="")})),
                unlist(lapply(0:100, function(x){paste("A", x, sep="")})),
                unlist(lapply(0:100, function(x){paste("R", x, sep="")})))
names(tMeristo) <- colHeaders

tMeristo <- tMeristo[,!apply(tMeristo, 2, function(x){any(is.na(x))})]

# PCA

# taxon labels of PCA plot
pcaTaxonLabels <- expression(italic('E.')*' '*italic('gadi')*' sp. A',
                             italic('E.')*' '*italic('gadi')*' sp. B',
                             italic('E.')*' '*italic('gadi')*' sp. I', 
                             italic('E.')*' '*italic('bothniensis')*'', 
                             italic('E.')*' '*italic("'bothniensis'")*'',
                             italic('E.')*' '*italic('brayi')*'',
                             italic('E.')*' '*italic('salmonis')*'',
                             italic('E.')*' '*italic('truttae')*' (Drummore)',
                             italic('E.')*' '*italic('truttae')*' (Carron)') 
                               
# analysis
meristoPCA <- prcomp(tMeristo, scale=F, na.action=na.omit)

# show variance associate with each PC
summary(meristoPCA)$importance[1:3,1:2]

# PCA scores plot
png("meristogram_pca_scores.png", res=1000, units="mm", width=120, height=120)
par(mar=c(4, 4, 1, 1) + 0.1)
plot(meristoPCA$x[,1], meristoPCA$x[,2], cex=1.5, col="red", pch=16, xlab="PC1", ylab="PC2")
text(meristoPCA$x[,1], meristoPCA$x[,2], labels=pcaTaxonLabels, pos=c(2, 4, 4,4,2 ,4, 4,2,2), col="blue", cex=0.7)
dev.off()


# PCA loadings plot
png("meristogram_pca_loadings.png", res=1000, units="mm", width=120, height=120)
par(mar=c(4, 4, 1, 1) + 0.1)
loadingsColours <- rep(c(rep("#1B9E77", 18), rep("#D95F02", 18), rep("#7570B3", 18), rep("#E7298A", 17)), 4)
plot(meristoPCA$rotation[,1], meristoPCA$rotation[,2], col=loadingsColours, pch=c(rep("L", 71), rep("B", 71), rep("A", 71), rep("R", 71)), xlab="PC1", ylab="PC2", cex=0.8)
legend("bottomright", c("15-32%", "33-50%", "51-68%", "69-85%"), title.col="black", col=c("#1B9E77", "#D95F02", "#7570B3", "#E7298A"), pch=16, text.col=c("#1B9E77", "#D95F02", "#7570B3", "#E7298A"), title="Hook Position")
dev.off()

# create dendrogram labels
dendrogramLabels <- expression(italic('E.')*' '*italic('salmonis')*'',
                               italic('E.')*' '*italic('brayi')*'',
                               italic('E.')*' '*italic('truttae')*' (Carron)', 
                               italic('E.')*' '*italic('truttae')*' (Drummore)', 
                               italic('E.')*' '*italic('gadi')*' sp. I', 
                               italic('E.')*' '*italic('bothniensis')*'', 
                               italic('E.')*' '*italic('gadi')*' sp. A', 
                               italic('E.')*' '*italic("'bothniensis'")*'',
                               italic('E.')*' '*italic('gadi')*' sp. B')

# hierarchical clustering of PC1 and PC2 using Euclidean distance measure
dendrogram <- as.dendrogram(hclust(dist(meristoPCA$x[,1:2], method='euclidean'), method='average'), hang=0.02)
dendrogram <- reorder(dendrogram, c(9:1))
labels(dendrogram) <- dendrogramLabels
png("cluster_dendrogram_Euclidean.png", res=1000, units="mm", width=150, height=120)
par(mar=c(4, 1, 1.5, 4) + 0.1)
plot(dendrogram, ylab='', sub='', xlab='Distance', main="Euclidean", horiz=T)
dev.off()

# hierarchical clustering of PC1 and PC2 using Manhattan distance measure
dendrogram <- as.dendrogram(hclust(dist(meristoPCA$x[,1:2], method='manhattan'), method='average'), hang=0.02)
dendrogram <- reorder(dendrogram, c(9:1))
labels(dendrogram) <- dendrogramLabels
png("cluster_dendrogram_Manhattan.png", res=1000, units="mm", width=150, height=120)
par(mar=c(4, 1, 1.5, 4) + 0.1)
plot(dendrogram, ylab='', sub='', xlab='Distance', main="Manhattan", horiz=T)
dev.off()

# hierarchical clustering of PC1 and PC2 using maximum distance measure
dendrogram <- as.dendrogram(hclust(dist(meristoPCA$x[,1:2], method='maximum'), method='average'), hang=0.02)
dendrogram <- reorder(dendrogram, c(9:1))
labels(dendrogram) <- dendrogramLabels
png("cluster_dendrogram_Maximum.png", res=1000, units="mm", width=150, height=120)
par(mar=c(4, 1, 1.5, 4) + 0.1)
plot(dendrogram, ylab='', sub='', xlab='Distance', main="Maximum", horiz=T)
dev.off()

# hierarchical clustering of PC1 and PC2 using Minkowski distance measure
dendrogram <- as.dendrogram(hclust(dist(meristoPCA$x[,1:2], method='minkowski'), method='average'), hang=0.02)
dendrogram <- reorder(dendrogram, c(9:1))
labels(dendrogram) <- dendrogramLabels
png("cluster_dendrogram_Minkowski.png", res=1000, units="mm", width=150, height=120)
par(mar=c(4, 1, 1.5, 4) + 0.1)
plot(dendrogram, ylab='', sub='', xlab='Distance', main="Minkowski", horiz=T)
dev.off()

#--------------------------------------------------------------------------------------------------------------------------------

# 5. CREATE FIGURES FOR SUPPLEMENTARY MATERIALS

# set working directory for supplementary figures
setwd("suppl_figs")

# For most taxa meristograms for the supplementary material can be generated using this function
supplMeristograms <- function(acanthocephalan)
{
  # create pdf, calculate movAvg seg sizes, etc
  f <- get(paste(acanthocephalan, "female_raw", sep='_'))
  m <- get(paste(acanthocephalan, "male_raw", sep='_'))
  movAvgMin <- max(c(minMovAvgInterval(minHksPerRow(f)), minMovAvgInterval(minHksPerRow(m))))
  pdf(paste(acanthocephalan, "suppl_meristograms.pdf", sep='_'), paper="a4", height=11, width=8)
  par(mar=c(3,4,4,2))
  par(mgp=c(2,1,0))
  par(mfrow=c(3,2))
  plotMeristogram(createMeristogram(f, movAvgMin), main=paste("female ", movAvgMin, "%", sep=''), cex=0.8)
  plotMeristogram(createMeristogram(m, movAvgMin), main=paste("male ", movAvgMin, "%", sep=''), cex=0.8)
  plotMeristogram(createMeristogram(f, round(movAvgMin*1.5)), main=paste("female ", round(movAvgMin*1.5), "%", sep=''), cex=0.8)
  plotMeristogram(createMeristogram(m, round(movAvgMin*1.5)), main=paste("male ", round(movAvgMin*1.5), "%", sep=''), cex=0.8)
  plotMeristogram(createMeristogram(f, movAvgMin*2), main=paste("female ", movAvgMin*2, "%", sep=''), cex=0.8)
  plotMeristogram(createMeristogram(m, movAvgMin*2), main=paste("male ", movAvgMin*2, "%", sep=''), cex=0.8)
  dev.off()
}

# Use supplMeristograms function to generate supplementary meristograms for the following taxa: brayi, gadi A, gadi B, gadi I, bothniensis and truttae
lapply(c("brayi", "gadi_A", "gadi_B", "gadi_I", "bothniensis_1"), supplMeristograms)

# 'bothniensis' (cannot use supplMeristograms function, because we do not have data for males)
movAvgMin <- minMovAvgInterval(minHksPerRow(bothniensis_2_raw))
pdf("bothniensis_2_suppl_meristograms.pdf", paper="a4", height=11, width=8)
par(mar=c(3,4,4,2))
par(mgp=c(2,1,0))
par(mfrow=c(3,1))
plotMeristogram(createMeristogram(bothniensis_2_female_raw, movAvgMin), main=paste("female ", movAvgMin, "%", sep=''), cex=0.8)
plotMeristogram(createMeristogram(bothniensis_2_female_raw, round(movAvgMin*1.5)), main=paste("female ", round(movAvgMin*1.5), "%", sep=''), cex=0.8)
plotMeristogram(createMeristogram(bothniensis_2_female_raw, movAvgMin*2), main=paste("female ", movAvgMin*2, "%", sep=''), cex=0.8)
dev.off()

# salmonis (cannot use supplMeristograms function, because we have separate datasets for dorsal and ventral rows of hooks)
movAvgMin <- max(c(minMovAvgInterval(minHksPerRow(salmonis_female_dorsal_raw)),
                   minMovAvgInterval(minHksPerRow(salmonis_female_ventral_raw)),
                   minMovAvgInterval(minHksPerRow(salmonis_male_dorsal_raw)),
                   minMovAvgInterval(minHksPerRow(salmonis_male_ventral_raw))))
pdf("salmonis_suppl_meristograms.pdf", paper="a4", height=11, width=8, onefile=T)
par(mar=c(3,4,4,2))
par(mgp=c(2,1,0))
par(mfrow=c(3,2))
#females
plotMeristogram(createMeristogram(salmonis_female_dorsal_raw, movAvgMin), main=paste("female dorsal ", movAvgMin, "%", sep=''), cex=0.8)
plotMeristogram(createMeristogram(salmonis_female_ventral_raw, movAvgMin), main=paste("female ventral ", movAvgMin, "%", sep=''), cex=0.8)
plotMeristogram(createMeristogram(salmonis_female_dorsal_raw, round(movAvgMin*1.5)), main=paste("female dorsal ", round(movAvgMin*1.5), "%", sep=''), cex=0.8)
plotMeristogram(createMeristogram(salmonis_female_ventral_raw, round(movAvgMin*1.5)), main=paste("female ventral ", round(movAvgMin*1.5), "%", sep=''), cex=0.8)
plotMeristogram(createMeristogram(salmonis_female_dorsal_raw, movAvgMin*2), main=paste("female dorsal ", movAvgMin*2, "%", sep=''), cex=0.8)
plotMeristogram(createMeristogram(salmonis_female_ventral_raw, movAvgMin*2), main=paste("female ventral ", movAvgMin*2, "%", sep=''), cex=0.8)
#males
plotMeristogram(createMeristogram(salmonis_male_dorsal_raw, movAvgMin), main=paste("male dorsal ", movAvgMin, "%", sep=''), cex=0.8)
plotMeristogram(createMeristogram(salmonis_male_ventral_raw, movAvgMin), main=paste("male ventral ", movAvgMin, "%", sep=''), cex=0.8)
plotMeristogram(createMeristogram(salmonis_male_dorsal_raw, round(movAvgMin*1.5)), main=paste("male dorsal ", round(movAvgMin*1.5), "%", sep=''), cex=0.8)
plotMeristogram(createMeristogram(salmonis_male_ventral_raw, round(movAvgMin*1.5)), main=paste("male ventral ", round(movAvgMin*1.5), "%", sep=''), cex=0.8)
plotMeristogram(createMeristogram(salmonis_male_dorsal_raw, movAvgMin*2), main=paste("male dorsal ", movAvgMin*2, "%", sep=''), cex=0.8)
plotMeristogram(createMeristogram(salmonis_male_ventral_raw, movAvgMin*2), main=paste("male ventral ", movAvgMin*2, "%", sep=''), cex=0.8)
dev.off()

# truttae (cannot use supplMeristograms function, because we have separate datasets for Drummore and River Carron catchment)
movAvgMin <- max(c(minMovAvgInterval(minHksPerRow(truttae_female_Drummore_raw)),
                   minMovAvgInterval(minHksPerRow(truttae_female_Carron_raw)),
                   minMovAvgInterval(minHksPerRow(truttae_male_Drummore_raw)),
                   minMovAvgInterval(minHksPerRow(truttae_male_Carron_raw))))
pdf("truttae_suppl_meristograms.pdf", paper="a4", height=11, width=8, onefile=T)
par(mar=c(3,4,4,2))
par(mgp=c(2,1,0))
par(mfrow=c(3,2))
#females
plotMeristogram(createMeristogram(truttae_female_Drummore_raw, movAvgMin), main=paste("Drummore female ", movAvgMin, "%", sep=''), cex=0.8)
plotMeristogram(createMeristogram(truttae_female_Carron_raw, movAvgMin), main=paste("Carron female ", movAvgMin, "%", sep=''), cex=0.8)
plotMeristogram(createMeristogram(truttae_female_Drummore_raw, round(movAvgMin*1.5)), main=paste("Drummore female ", round(movAvgMin*1.5), "%", sep=''), cex=0.8)
plotMeristogram(createMeristogram(truttae_female_Carron_raw, round(movAvgMin*1.5)), main=paste("Carron female ", round(movAvgMin*1.5), "%", sep=''), cex=0.8)
plotMeristogram(createMeristogram(truttae_female_Drummore_raw, movAvgMin*2), main=paste("Drummore female ", movAvgMin*2, "%", sep=''), cex=0.8)
plotMeristogram(createMeristogram(truttae_female_Carron_raw, movAvgMin*2), main=paste("Carron female ", movAvgMin*2, "%", sep=''), cex=0.8)
#males
plotMeristogram(createMeristogram(truttae_male_Drummore_raw, movAvgMin), main=paste("Drummore male ", movAvgMin, "%", sep=''), cex=0.8)
plotMeristogram(createMeristogram(truttae_male_Carron_raw, movAvgMin), main=paste("Carron male ", movAvgMin, "%", sep=''), cex=0.8)
plotMeristogram(createMeristogram(truttae_male_Drummore_raw, round(movAvgMin*1.5)), main=paste("Drummore male ", round(movAvgMin*1.5), "%", sep=''), cex=0.8)
plotMeristogram(createMeristogram(truttae_male_Carron_raw, round(movAvgMin*1.5)), main=paste("Carron male ", round(movAvgMin*1.5), "%", sep=''), cex=0.8)
plotMeristogram(createMeristogram(truttae_male_Drummore_raw, movAvgMin*2), main=paste("Drummore male ", movAvgMin*2, "%", sep=''), cex=0.8)
plotMeristogram(createMeristogram(truttae_male_Carron_raw, movAvgMin*2), main=paste("Carron male ", movAvgMin*2, "%", sep=''), cex=0.8)
dev.off()

#--------------------------------------------------------------------------------------------------------------------------------

# 6. GET MORPHOMETRIC DATA TO EXPAND DESCRIPTION OF HOOK PATTERNS

extractKeyHookMorphometrics <- function(hookMeasurements){
  area <- hookMeasurements$length * hookMeasurements$base/2
  ratio <- hookMeasurements$base * 100/hookMeasurements$length
  hookMeasurements <- cbind(hookMeasurements, area, ratio)
  names(hookMeasurements)[5:6] <- c("area", "ratio")
  specimens <- unique(hookMeasurements$specimen)
  keyHookMorphometrics <- as.data.frame(cbind(specimens, matrix(nrow=length(specimens), ncol=16)))
  names(keyHookMorphometrics) <- c("specimen", "firstHkL", "firstHkB", "firstHkA", "firstHkR", "lastHkL", "lastHkB", "lastHkA", "lastHkR", "maxL", "maxB", "maxA", "maxR", "posMaxL", "posMaxB", "posMaxA", "posMaxR")
  i=1
  for (s in specimens)
  {
    sIndices <- which(hookMeasurements$specimen==s)
    nPlusOne <- max(hookMeasurements[sIndices,]$hook)+1 # number of hooks per row + corrective factor of 1
    firstHkIndx <- which.min(hookMeasurements[sIndices,]$hook)
    keyHookMorphometrics$firstHkL[i] <- hookMeasurements$length[sIndices][firstHkIndx]
    keyHookMorphometrics$firstHkB[i] <- hookMeasurements$base[sIndices][firstHkIndx]
    keyHookMorphometrics$firstHkA[i] <- hookMeasurements$area[sIndices][firstHkIndx]
    keyHookMorphometrics$firstHkR[i] <- hookMeasurements$ratio[sIndices][firstHkIndx]
    lastHkIndx <- which.max(hookMeasurements[sIndices,]$hook)
    keyHookMorphometrics$lastHkL[i] <- hookMeasurements$length[sIndices][lastHkIndx]
    keyHookMorphometrics$lastHkB[i] <- hookMeasurements$base[sIndices][lastHkIndx]
    keyHookMorphometrics$lastHkA[i] <- hookMeasurements$area[sIndices][lastHkIndx]
    keyHookMorphometrics$lastHkR[i] <- hookMeasurements$ratio[sIndices][lastHkIndx]
    indxMaxL <- which.max(hookMeasurements[sIndices,]$length)
    indxMaxB <- which.max(hookMeasurements[sIndices,]$base)
    indxMaxA <- which.max(hookMeasurements[sIndices,]$area)
    indxMaxR <- which.max(hookMeasurements[sIndices,]$ratio)
    keyHookMorphometrics$maxL[i] <- hookMeasurements$length[sIndices][indxMaxL]
    keyHookMorphometrics$maxB[i] <- hookMeasurements$base[sIndices][indxMaxB]
    keyHookMorphometrics$maxA[i] <- hookMeasurements$area[sIndices][indxMaxA]
    keyHookMorphometrics$maxR[i] <- hookMeasurements$ratio[sIndices][indxMaxR]
    keyHookMorphometrics$posMaxL[i] <- (hookMeasurements$hook[sIndices][indxMaxL]/nPlusOne)*100
    keyHookMorphometrics$posMaxB[i] <- (hookMeasurements$hook[sIndices][indxMaxB]/nPlusOne)*100
    keyHookMorphometrics$posMaxA[i] <- (hookMeasurements$hook[sIndices][indxMaxA]/nPlusOne)*100
    keyHookMorphometrics$posMaxR[i] <- (hookMeasurements$hook[sIndices][indxMaxR]/nPlusOne)*100
    i=i+1
  }
  keyHookMorphometrics$firstHkL <- as.numeric(keyHookMorphometrics$firstHkL)
  keyHookMorphometrics$firstHkB <- as.numeric(keyHookMorphometrics$firstHkB)
  keyHookMorphometrics$firstHkA <- as.numeric(keyHookMorphometrics$firstHkA)
  keyHookMorphometrics$firstHkR <- as.numeric(keyHookMorphometrics$firstHkR)
  keyHookMorphometrics$lastHkL <- as.numeric(keyHookMorphometrics$lastHkL)
  keyHookMorphometrics$lastHkB <- as.numeric(keyHookMorphometrics$lastHkB)
  keyHookMorphometrics$lastHkA <- as.numeric(keyHookMorphometrics$lastHkA)
  keyHookMorphometrics$lastHkR <- as.numeric(keyHookMorphometrics$lastHkR)
  keyHookMorphometrics$maxL <- as.numeric(keyHookMorphometrics$maxL)
  keyHookMorphometrics$maxB <- as.numeric(keyHookMorphometrics$maxB)
  keyHookMorphometrics$maxA <- as.numeric(keyHookMorphometrics$maxA)
  keyHookMorphometrics$maxR <- as.numeric(keyHookMorphometrics$maxR)
  keyHookMorphometrics$posMaxL <- as.numeric(keyHookMorphometrics$posMaxL)
  keyHookMorphometrics$posMaxB <- as.numeric(keyHookMorphometrics$posMaxB)
  keyHookMorphometrics$posMaxA <- as.numeric(keyHookMorphometrics$posMaxA)
  keyHookMorphometrics$posMaxR <- as.numeric(keyHookMorphometrics$posMaxR)
  return(keyHookMorphometrics)
}

# E. brayi
brayi_female_key_morphometrics <- extractKeyHookMorphometrics(brayi_female_raw)
brayi_male_key_morphometrics <- extractKeyHookMorphometrics(brayi_male_raw)
summary(brayi_female_key_morphometrics)
summary(brayi_male_key_morphometrics)

# E. salmonis
salmonis_female_dorsal_key_morphometrics <- extractKeyHookMorphometrics(salmonis_female_dorsal_raw)
salmonis_female_ventral_key_morphometrics <- extractKeyHookMorphometrics(salmonis_female_ventral_raw)
salmonis_male_dorsal_key_morphometrics <- extractKeyHookMorphometrics(salmonis_male_dorsal_raw)
salmonis_male_ventral_key_morphometrics <- extractKeyHookMorphometrics(salmonis_male_ventral_raw)
summary(salmonis_female_dorsal_key_morphometrics)
summary(salmonis_female_ventral_key_morphometrics)
summary(salmonis_male_dorsal_key_morphometrics)
summary(salmonis_male_ventral_key_morphometrics)

# E. truttae
truttae_female_Carron_key_morphometrics <- extractKeyHookMorphometrics(truttae_female_Carron_raw)
truttae_male_Carron_key_morphometrics <- extractKeyHookMorphometrics(truttae_male_Carron_raw)
truttae_female_Drummore_key_morphometrics <- extractKeyHookMorphometrics(truttae_female_Drummore_raw)
truttae_male_Drummore_key_morphometrics <- extractKeyHookMorphometrics(truttae_male_Drummore_raw)
summary(truttae_female_Carron_key_morphometrics)
summary(truttae_male_Carron_key_morphometrics)
summary(truttae_female_Drummore_key_morphometrics)
summary(truttae_male_Drummore_key_morphometrics)

# E. bothniensis
bothniensis_1_female_key_morphometrics <- extractKeyHookMorphometrics(bothniensis_1_female_raw)
bothniensis_1_male_key_morphometrics <- extractKeyHookMorphometrics(bothniensis_1_male_raw)
summary(bothniensis_1_female_key_morphometrics)
summary(bothniensis_1_male_key_morphometrics)

# E. 'bothniensis'
bothniensis_2_female_key_morphometrics <- extractKeyHookMorphometrics(bothniensis_2_female_raw)
summary(bothniensis_2_female_key_morphometrics)

# E. gadi sp. A
gadi_A_female_key_morphometrics <- extractKeyHookMorphometrics(gadi_A_female_raw)
gadi_A_male_key_morphometrics <- extractKeyHookMorphometrics(gadi_A_male_raw)
summary(gadi_A_female_key_morphometrics)
summary(gadi_A_male_key_morphometrics)

# E. gadi sp. B
gadi_B_female_key_morphometrics <- extractKeyHookMorphometrics(gadi_B_female_raw)
gadi_B_male_key_morphometrics <- extractKeyHookMorphometrics(gadi_B_male_raw)
summary(gadi_B_female_key_morphometrics)
summary(gadi_B_male_key_morphometrics)

# E. gadi sp. I
gadi_I_female_key_morphometrics <- extractKeyHookMorphometrics(gadi_I_female_raw)
gadi_I_male_key_morphometrics <- extractKeyHookMorphometrics(gadi_I_male_raw)
summary(gadi_I_female_key_morphometrics)
summary(gadi_I_male_key_morphometrics)
