# Supplementary material for: The Meristogram: a neglected tool for acanthocephalan systematics
Source: Biodivers Data J. 2016 Feb 4;(4):e7606. doi: 10.3897/BDJ.4.e7606 (PMC4759448; doi:10.3897/BDJ.4.e7606)
Supplement: Supplementary material 2 — Area of hooks from Echinorhynchus gadi spp. [file biodiversity_data_journal-4-e7606-s002.csv]

species	sex	specimen	hook	position	length	base	measured_area	estimated_area
A	F	C005C	1	6.666667	67.7	17.1	580.7	578.835
A	F	C005C	2	13.33333	68.2	18.2	716.6	620.62
A	F	C005C	3	20	70	20.4	737.1	714
A	F	C005C	4	26.66667	68.2	21.5	682.3	733.15
A	F	C005C	5	33.33333	71	22	746.5	781
A	F	C005C	6	40	66.5	20.6	691.5	684.95
A	F	C005C	7	46.66667	66.7	23	769.6	767.05
A	F	C005C	8	53.33333	65	23.8	689.4	773.5
A	F	C005C	9	60	61.6	24.4	625.1	751.52
A	F	C005C	10	66.66667	59.7	26	701.1	776.1
A	F	C005C	11	73.33333	50.8	24.5	519.9	622.3
A	F	C005C	12	80	51.8	15.1	386.8	391.09
A	F	C005C	13	86.66667	43.7	11.3	290.3	246.905
A	F	C005C	14	93.33333	47.7	9.4	225.8	224.19
A	F	C009bD	1	7.692308	63.8	15.2	464	484.88
A	F	C009bD	2	15.38462	69.8	19.2	646.7	670.08
A	F	C009bD	3	23.07692	71.7	18.2	781.6	652.47
A	F	C009bD	4	30.76923	69.2	22.8	788.1	788.88
A	F	C009bD	5	38.46154	72.6	25.9	794	940.17
A	F	C009bD	6	46.15385	69.8	24.9	812.1	869.01
A	F	C009bD	7	53.84615	68.1	28.3	859.7	963.615
A	F	C009bD	8	61.53846	66.8	32.1	921.4	1072.14
A	F	C009bD	9	69.23077	63.4	29.9	787.4	947.83
A	F	C009bD	10	76.92308	64.9	19.6	479	636.02
A	F	C009bD	11	84.61538	58.6	20.6	373.1	603.58
A	F	C009bD	12	92.30769	49.1	9.4	248.8	230.77
A	F	C009aA	1	8.333333	52.1	16.9	428.1	440.245
A	F	C009aA	2	16.66667	61.6	18.7	591.7	575.96
A	F	C009aA	3	25	65.9	21	655.6	691.95
A	F	C009aA	4	33.33333	63.8	22.4	688.7	714.56
A	F	C009aA	5	41.66667	65.3	24.1	670.8	786.865
A	F	C009aA	6	50	67	26.4	763.3	884.4
A	F	C009aA	7	58.33333	62.3	24.9	720.4	775.635
A	F	C009aA	8	66.66667	60.2	24.9	633.4	749.49
A	F	C009aA	9	75	59.9	24.2	651.7	724.79
A	F	C009aA	10	83.33333	51.8	15.6	352.4	404.04
A	F	C009aA	11	91.66667	43.7	11.4	180.2	249.09
A	F	C009cC	1	9.090909	59.6	18	497.3	536.4
A	F	C009cC	2	18.18182	66.1	22.6	663.4	746.93
A	F	C009cC	3	27.27273	64	23.3	685	745.6
A	F	C009cC	4	36.36364	60.1	23.3	676.4	700.165
A	F	C009cC	5	45.45455	58.2	23.6	633.6	686.76
A	F	C009cC	6	54.54545	57.3	24.9	651	713.385
A	F	C009cC	7	63.63636	53.5	27.1	662.3	724.925
A	F	C009cC	8	72.72727	53.7	24.7	510.2	663.195
A	F	C009cC	9	81.81818	48	18.2	283.1	436.8
A	F	C009cC	10	90.90909	40.9	12	217.9	245.4
A	M	C002	1	7.692308	51.6	17	407.6	438.6
A	M	C002	2	15.38462	57.4	19.2	475.6	551.04
A	M	C002	3	23.07692	55.4	19.4	464.4	537.38
A	M	C002	4	30.76923	56.6	22.2	493.8	628.26
A	M	C002	5	38.46154	53.3	19.9	536.5	530.335
A	M	C002	6	46.15385	52.6	21.5	536.8	565.45
A	M	C002	7	53.84615	51.7	23.8	567.6	615.23
A	M	C002	8	61.53846	46.6	20.4	490.6	475.32
A	M	C002	9	69.23077	47.1	21.9	438.9	515.745
A	M	C002	10	76.92308	49.2	17.9	391.4	440.34
A	M	C002	11	84.61538	42.8	15	256.2	321
A	M	C002	12	92.30769	36.8	9.6	147.9	176.64
A	M	C007	1	8.333333	64.3	17.4	489	559.41
A	M	C007	2	16.66667	67.3	20.6	549.4	693.19
A	M	C007	3	25	65.8	20.6	594.8	677.74
A	M	C007	4	33.33333	66	21.2	730.4	699.6
A	M	C007	5	41.66667	62.2	20.2	661.5	628.22
A	M	C007	6	50	61.5	21.6	607.2	664.2
A	M	C007	7	58.33333	58.8	21.9	596.1	643.86
A	M	C007	8	66.66667	55.6	23.1	481.8	642.18
A	M	C007	9	75	58.5	26	635.6	760.5
A	M	C007	10	83.33333	49.1	15.1	383.5	370.705
A	M	C007	11	91.66667	44.1	12	251	264.6
B	F	C015E	1	6.666667	33.9	9.8	157.9	166.11
B	F	C015E	2	13.33333	41.3	13.9	273	287.035
B	F	C015E	3	20	45.1	14.9	290.1	335.995
B	F	C015E	4	26.66667	48.4	16.1	323.4	389.62
B	F	C015E	5	33.33333	49.1	17.1	356.1	419.805
B	F	C015E	6	40	47.6	17.7	340	421.26
B	F	C015E	7	46.66667	45.4	17.6	313.6	399.52
B	F	C015E	8	53.33333	44.4	17.2	281.9	381.84
B	F	C015E	9	60	43.2	17.6	294.5	380.16
B	F	C015E	10	66.66667	39.5	16.2	264.4	319.95
B	F	C015E	11	73.33333	40.3	16	272.9	322.4
B	F	C015E	12	80	40.5	16.5	284.7	334.125
B	F	C015E	13	86.66667	39	15.6	273.2	304.2
B	F	C015E	14	93.33333	34.2	9.1	169.8	155.61
B	M	C027B	1	7.142857	41.5	11.3	216.9	234.475
B	M	C027B	2	14.28571	45.5	12.7	329.9	288.925
B	M	C027B	3	21.42857	50.5	14.4	397.4	363.6
B	M	C027B	4	28.57143	48.2	15.9	381.7	383.19
B	M	C027B	5	35.71429	47	17.1	358.6	401.85
B	M	C027B	6	42.85714	44.6	16.4	336.8	365.72
B	M	C027B	7	50	46.2	17.2	384.4	397.32
B	M	C027B	8	57.14286	44.4	17.5	397.8	388.5
B	M	C027B	9	64.28571	41.3	17.8	339.2	367.57
B	M	C027B	10	71.42857	42	18.2	336.1	382.2
B	M	C027B	11	78.57143	40.6	17.1	342.3	347.13
B	M	C027B	12	85.71429	37.6	14.7	246.3	276.36
B	M	C027B	13	92.85714	29.6	7.3	124.5	108.04
B	F	C017B	1	7.142857	49.1	12.3	313.2	301.965
B	F	C017B	2	14.28571	54.7	13.4	443	366.49
B	F	C017B	3	21.42857	56.3	14.5	469.3	408.175
B	F	C017B	4	28.57143	56.9	16.1	474.6	458.045
B	F	C017B	5	35.71429	54.4	16.4	441.6	446.08
B	F	C017B	6	42.85714	54	16	449.5	432
B	F	C017B	7	50	52.5	16.1	450.7	422.625
B	F	C017B	8	57.14286	52.1	16.7	453.6	435.035
B	F	C017B	9	64.28571	48.3	16.3	457.2	393.645
B	F	C017B	10	71.42857	48	18.7	457.4	448.8
B	F	C017B	11	78.57143	47.5	20.4	463.1	484.5
B	F	C017B	12	85.71429	48.8	18.8	372.4	458.72
B	F	C027A	2	15.38462	53.2	15.4	449	409.64
B	F	C027A	3	23.07692	53.7	15.8	503.7	424.23
B	F	C027A	4	30.76923	56.3	22.1	492	622.115
B	F	C027A	5	38.46154	54.5	21.8	506.4	594.05
B	F	C027A	6	46.15385	53	21.5	491.4	569.75
B	F	C027A	7	53.84615	50.5	21.3	509.6	537.825
B	F	C027A	8	61.53846	49.7	20.1	439.4	499.485
B	F	C027A	9	69.23077	47.9	19.7	438.1	471.815
B	F	C027A	10	76.92308	45.2	19.1	396.8	431.66
B	F	C027A	11	84.61538	45.7	17.6	314.7	402.16
B	F	C027A	12	92.30769	33.1	9.4	156.1	155.57
B	F	C027C	2	15.38462	47.2	15.6	417.7	368.16
B	F	C027C	3	23.07692	51.3	16.3	449.3	418.095
B	F	C027C	4	30.76923	48.8	15.8	403.9	385.52
B	F	C027C	5	38.46154	48.5	18.8	400.1	455.9
B	F	C027C	6	46.15385	49	19.9	425.4	487.55
B	F	C027C	7	53.84615	46.6	19.6	384.7	456.68
B	F	C027C	8	61.53846	45.4	17.8	349.6	404.06
B	F	C027C	9	69.23077	44.6	17.7	370	394.71
B	F	C027C	10	76.92308	42.3	17.6	354.6	372.24
B	F	C027C	11	84.61538	38.1	14.4	216.9	274.32
B	F	C027C	12	92.30769	31.4	9.3	112.3	146.01
B	M	C027D	1	7.142857	37.5	10.3	202.4	193.125
B	M	C027D	2	14.28571	43.5	13.1	267.3	284.925
B	M	C027D	3	21.42857	44.1	15.6	315.8	343.98
B	M	C027D	4	28.57143	45.1	15.1	293.5	340.505
B	M	C027D	5	35.71429	44.5	17.3	310	384.925
B	M	C027D	6	42.85714	45.2	17.4	293.8	393.24
B	M	C027D	7	50	45.6	16.8	324	383.04
B	M	C027D	8	57.14286	45.4	14.8	331.5	335.96
B	M	C027D	9	64.28571	45.7	17.5	358.4	399.875
B	M	C027D	10	71.42857	40.5	15.2	244.5	307.8
B	M	C027D	11	78.57143	42.4	14.7	274.1	311.64
B	M	C027D	12	85.71429	38.6	10.6	155.7	204.58
B	M	C027D	13	92.85714	30.5	7	109.9	106.75
B	F	C017E	2	14.28571	42.8	12.5	252	267.5
B	F	C017E	3	21.42857	43.3	12.3	266.7	266.295
B	F	C017E	4	28.57143	46.6	15	342.7	349.5
B	F	C017E	5	35.71429	44.2	16.4	319.9	362.44
B	F	C017E	6	42.85714	42.5	15	318.2	318.75
B	F	C017E	7	50	41.3	16.6	262.7	342.79
B	F	C017E	8	57.14286	39.5	14.7	276.3	290.325
B	F	C017E	9	64.28571	34.9	13.2	240.2	230.34
B	F	C017E	11	78.57143	33	12.3	148.7	202.95
B	F	C017E	12	85.71429	34.7	14	176.6	242.9
B	F	C017E	13	92.85714	22.3	6.9	56.7	76.935
B	F	C016F	2	14.28571	48.5	18.4	342.1	446.2
B	F	C016F	3	21.42857	50.7	19	409.4	481.65
B	F	C016F	4	28.57143	51	18	412.1	459
B	F	C016F	5	35.71429	51	17.8	391.7	453.9
B	F	C016F	6	42.85714	47.9	16.8	361.2	402.36
B	F	C016F	7	50	47.3	17.4	371.8	411.51
B	F	C016F	8	57.14286	44.5	16.8	350.8	373.8
B	F	C016F	9	64.28571	45.5	18.2	364.6	414.05
B	F	C016F	10	71.42857	42.5	16.4	317.4	348.5
B	F	C016F	11	78.57143	40.2	16.6	303.7	333.66
B	F	C016F	12	85.71429	41.2	16.8	300.9	346.08
B	F	C016F	13	92.85714	36.3	10.5	172.8	190.575
B	M	C016H	3	23.07692	54.9	19.9	425	546.255
B	M	C016H	4	30.76923	55.3	18	438.4	497.7
B	M	C016H	5	38.46154	53	19.5	454.9	516.75
B	M	C016H	6	46.15385	50.8	19	441.1	482.6
B	M	C016H	7	53.84615	47.2	18.8	384.4	443.68
B	M	C016H	8	61.53846	46.7	18.3	405.9	427.305
B	M	C016H	9	69.23077	43.9	18.1	366.1	397.295
B	M	C016H	10	76.92308	44.4	19.3	334.3	428.46
B	M	C016H	11	84.61538	44.7	17.5	305	391.125
B	M	C016H	12	92.30769	35.1	11.6	187.2	203.58
B	F	C025D	1	7.142857	31.7	12.6	181.7	199.71
B	F	C025D	2	14.28571	39	14	284.3	273
B	F	C025D	3	21.42857	47.2	16.5	371.2	389.4
B	F	C025D	4	28.57143	44.9	18.9	340.2	424.305
B	F	C025D	5	35.71429	44	19.4	389.8	426.8
B	F	C025D	6	42.85714	44.7	19.6	391.7	438.06
B	F	C025D	7	50	40	18.7	309.8	374
B	F	C025D	8	57.14286	40.4	18.2	317.4	367.64
B	F	C025D	9	64.28571	39	18	344.9	351
B	F	C025D	10	71.42857	37.7	19.6	308.4	369.46
B	F	C025D	11	78.57143	38.4	20	308.4	384
B	F	C025D	12	85.71429	35.1	14	233.4	245.7
B	F	C025D	13	92.85714	31.2	11.3	136.3	176.28
B	F	C016G	1	6.25	39.2	10.6	213.6	207.76
B	F	C016G	2	12.5	46.7	14.6	315.4	340.91
B	F	C016G	3	18.75	53	14.6	396.6	386.9
B	F	C016G	4	25	51.8	16.8	435.5	435.12
B	F	C016G	5	31.25	52.8	17.9	438.6	472.56
B	F	C016G	6	37.5	52.3	20.2	442.8	528.23
B	F	C016G	7	43.75	48.9	18.8	384.5	459.66
B	F	C016G	8	50	47	19.2	416.7	451.2
B	F	C016G	9	56.25	45.2	19.9	399.9	449.74
B	F	C016G	10	62.5	44.5	18.5	382.3	411.625
B	F	C016G	11	68.75	41.6	17.7	316.4	368.16
B	F	C016G	12	75	40	18	309.5	360
B	F	C016G	13	81.25	37.6	17.8	329.7	334.64
B	F	C016G	14	87.5	35.9	14.8	212.9	265.66
B	F	C016G	15	93.75	31	8.7	147.9	134.85
B	M	C025A	2	13.33333	51.2	16.2	380.4	414.72
B	M	C025A	3	20	50.8	15.3	365.6	388.62
B	M	C025A	4	26.66667	50.6	14.1	371.7	356.73
B	M	C025A	5	33.33333	50.9	16.6	410.7	422.47
B	M	C025A	6	40	50.2	17.7	410.3	444.27
B	M	C025A	7	46.66667	46.5	14.6	356.6	339.45
B	M	C025A	8	53.33333	47.7	17.3	380.7	412.605
B	M	C025A	9	60	46.3	17.1	381.2	395.865
B	M	C025A	10	66.66667	45.6	17.4	359.2	396.72
B	M	C025A	11	73.33333	44.3	17.1	356.2	378.765
B	M	C025A	12	80	45	17.2	355.5	387
B	M	C025A	13	86.66667	42.1	15.3	279.3	322.065
B	M	C025A	14	93.33333	32	10.7	144.7	171.2
B	F	C016Jx	3	21.42857	59.4	18.1	630.3	537.57
B	F	C016Jx	4	28.57143	60.3	19.7	674	593.955
B	F	C016Jx	5	35.71429	59	20.5	643.7	604.75
B	F	C016Jx	6	42.85714	55.6	19.8	549.8	550.44
B	F	C016Jx	7	50	52.7	20.3	545.5	534.905
B	F	C016Jx	8	57.14286	52.1	19.7	524.9	513.185
B	F	C016Jx	9	64.28571	51.2	21.3	534.9	545.28
B	F	C016Jx	10	71.42857	46.9	18.8	422.3	440.86
B	F	C016Jx	11	78.57143	47.2	18.7	436.4	441.32
B	F	C016Jx	12	85.71429	45.8	16.1	363	368.69
B	F	C016Jx	13	92.85714	41.2	12.2	208.7	251.32
B	F	C025B	3	20	38.8	12	256.6	232.8
B	F	C025B	4	26.66667	39.6	12.1	237.8	239.58
B	F	C025B	5	33.33333	41	14.1	275.6	289.05
B	F	C025B	6	40	37.9	13.4	258.5	253.93
B	F	C025B	7	46.66667	39.3	13	239.4	255.45
B	F	C025B	8	53.33333	34.2	11	203.7	188.1
B	F	C025B	9	60	33.3	12.8	197	213.12
B	F	C025B	10	66.66667	32.1	10.2	184	163.71
B	F	C025B	11	73.33333	33.3	11.8	199	196.47
B	F	C025B	12	80	28.2	12.2	170.8	172.02
B	F	C025B	13	86.66667	28.8	10.2	146.8	146.88
B	F	C025B	14	93.33333	26.4	9.5	101.2	125.4
B	M	C025F	1	7.142857	49	13.3	288.4	325.85
B	M	C025F	2	14.28571	49.3	13.2	385.3	325.38
B	M	C025F	3	21.42857	52	14.9	397.8	387.4
B	M	C025F	4	28.57143	54	18.6	463.8	502.2
B	M	C025F	5	35.71429	50.2	17.8	416.6	446.78
B	M	C025F	6	42.85714	49.9	18.6	400.9	464.07
B	M	C025F	7	50	49.3	18.3	406.2	451.095
B	M	C025F	8	57.14286	45.6	18.5	368.8	421.8
B	M	C025F	9	64.28571	44.2	17.4	365.6	384.54
B	M	C025F	10	71.42857	41.7	17.4	330.1	362.79
B	M	C025F	11	78.57143	39.1	15.9	297.1	310.845
B	M	C025F	12	85.71429	41.1	13.2	205	271.26
B	M	C025F	13	92.85714	29.2	8.4	122.2	122.64
B	M	C025I	1	7.142857	42.5	12	323.3	255
B	M	C025I	2	14.28571	45.2	12.7	333.4	287.02
B	M	C025I	3	21.42857	47.1	13.6	363.2	320.28
B	M	C025I	4	28.57143	48.3	16.1	368.3	388.815
B	M	C025I	5	35.71429	49	17	401.3	416.5
B	M	C025I	6	42.85714	44.5	14.8	364	329.3
B	M	C025I	7	50	40.9	13.9	311.7	284.255
B	M	C025I	8	57.14286	43.4	16.1	329.4	349.37
B	M	C025I	9	64.28571	43.1	15.3	304.7	329.715
B	M	C025I	10	71.42857	43.6	16	301.6	348.8
B	M	C025I	12	85.71429	36.9	10.3	164.7	190.035
B	M	C025I	13	92.85714	27.1	4.8	81.4	65.04
B	M	C017A	1	7.142857	37.2	8.5	182.2	158.1
B	M	C017A	2	14.28571	43.9	13.9	270.7	305.105
B	M	C017A	3	21.42857	46.5	15.3	279.9	355.725
B	M	C017A	4	28.57143	47	17.3	336.6	406.55
B	M	C017A	5	35.71429	46.3	16.9	316.8	391.235
B	M	C017A	6	42.85714	43.9	16.1	290.6	353.395
B	M	C017A	7	50	42.4	16.4	256.9	347.68
B	M	C017A	8	57.14286	40.7	16.4	285.4	333.74
B	M	C017A	9	64.28571	37.4	14.4	253.4	269.28
B	M	C017A	10	71.42857	37.9	14.7	264.8	278.565
B	M	C017A	11	78.57143	37.4	13.3	223	248.71
B	M	C017A	12	85.71429	28	6	77.1	84
B	M	C017A	13	92.85714	19.9	5.1	65.4	50.745
B	F	C017C	3	21.42857	61.1	17.4	598.1	531.57
B	F	C017C	4	28.57143	61.9	19.9	583.7	615.905
B	F	C017C	5	35.71429	59.1	18.5	551	546.675
B	F	C017C	6	42.85714	54.7	17.8	514.4	486.83
B	F	C017C	7	50	50.8	18.5	445.2	469.9
B	F	C017C	8	57.14286	49	18.4	456	450.8
B	F	C017C	9	64.28571	47.2	18	418	424.8
B	F	C017C	10	71.42857	44.5	18.3	414.6	407.175
B	F	C017C	11	78.57143	44.4	18.9	372.4	419.58
B	F	C017C	12	85.71429	40	14	247.6	280
B	F	C017C	13	92.85714	31.2	9	136.9	140.4
I	F	B_gadi1a	2	15.38462	67.3	17.9	668.7	602.335
I	F	B_gadi1a	3	23.07692	65.7	17.9	652.1	588.015
I	F	B_gadi1a	4	30.76923	65.8	19.4	714.9	638.26
I	F	B_gadi1a	5	38.46154	61.3	18.4	663.1	563.96
I	F	B_gadi1a	6	46.15385	58.1	17.3	643.3	502.565
I	F	B_gadi1a	7	53.84615	57.8	17.5	618.3	505.75
I	F	B_gadi1a	8	61.53846	53.2	18.5	613.4	492.1
I	F	B_gadi1a	9	69.23077	52.8	21	622.5	554.4
I	F	B_gadi1a	10	76.92308	52.7	21.1	601.1	555.985
I	F	B_gadi1a	11	84.61538	54.9	17	424.8	466.65
I	F	B_gadi1a	12	92.30769	46.5	15.2	298.9	353.4
I	F	B_gadi1b	1	7.142857	53.6	11	387.3	294.8
I	F	B_gadi1b	2	14.28571	70	16.5	680.1	577.5
I	F	B_gadi1b	3	21.42857	69	16.6	698.3	572.7
I	F	B_gadi1b	4	28.57143	64.5	17.5	673.2	564.375
I	F	B_gadi1b	5	35.71429	64.1	17.8	669.9	570.49
I	F	B_gadi1b	6	42.85714	60	16.5	635.2	495
I	F	B_gadi1b	7	50	56	16.6	605.1	464.8
I	F	B_gadi1b	8	57.14286	56.7	16.8	577.1	476.28
I	F	B_gadi1b	9	64.28571	56.6	20.4	622.7	577.32
I	F	B_gadi1b	10	71.42857	56.6	20.9	696.9	591.47
I	F	B_gadi1b	11	78.57143	51.1	14.6	456	373.03
I	F	B_gadi1b	12	85.71429	46.2	14	357.6	323.4
I	F	B_gadi1b	13	92.85714	51.1	13.9	294.1	355.145
I	M	B_gadi1c	1	7.142857	54.6	11.9	452	324.87
I	M	B_gadi1c	2	14.28571	61.6	17.5	541.7	539
I	M	B_gadi1c	3	21.42857	58.8	16.7	545.1	490.98
I	M	B_gadi1c	4	28.57143	57.5	18.5	538.9	531.875
I	M	B_gadi1c	5	35.71429	55.1	19.1	495.7	526.205
I	M	B_gadi1c	6	42.85714	52.8	17.8	472.7	469.92
I	M	B_gadi1c	7	50	50.6	18.5	495	468.05
I	M	B_gadi1c	8	57.14286	51	19.9	509.4	507.45
I	M	B_gadi1c	9	64.28571	50.2	21.7	525.2	544.67
I	M	B_gadi1c	10	71.42857	47.7	21.9	506.5	522.315
I	M	B_gadi1c	11	78.57143	46.9	17.1	391.6	400.995
I	M	B_gadi1c	12	85.71429	48.7	11.6	210.2	282.46
I	M	B_gadi1c	13	92.85714	43.8	9.9	165.7	216.81
I	F	B_gadi1d	1	6.666667	52.3	13.1	346.4	342.565
I	F	B_gadi1d	2	13.33333	66.2	18.3	592.5	605.73
I	F	B_gadi1d	3	20	65.2	20.1	592.7	655.26
I	F	B_gadi1d	4	26.66667	61.3	20.6	609.3	631.39
I	F	B_gadi1d	5	33.33333	59.9	19.5	554.6	584.025
I	F	B_gadi1d	6	40	61.4	22.2	556.7	681.54
I	F	B_gadi1d	7	46.66667	57.6	22.8	569.8	656.64
I	F	B_gadi1d	8	53.33333	53.2	20.8	530.9	553.28
I	F	B_gadi1d	9	60	50.9	20.8	543.7	529.36
I	F	B_gadi1d	10	66.66667	50.4	22.3	577.2	561.96
I	F	B_gadi1d	11	73.33333	48.6	23	567.8	558.9
I	F	B_gadi1d	12	80	47.8	17.1	325.1	408.69
I	F	B_gadi1d	13	86.66667	41.9	13.1	219.7	274.445
I	F	B_gadi1d	14	93.33333	35.9	11.3	174.3	202.835
I	F	B_gadi1e	1	7.142857	67.9	17.8	645.1	604.31
I	F	B_gadi1e	2	14.28571	71.1	19.7	659.5	700.335
I	F	B_gadi1e	3	21.42857	68.5	23.6	659.6	808.3
I	F	B_gadi1e	4	28.57143	64.6	20.6	635.7	665.38
I	F	B_gadi1e	5	35.71429	61.6	19.6	649.5	603.68
I	F	B_gadi1e	6	42.85714	56.8	19.5	568.5	553.8
I	F	B_gadi1e	7	50	53.2	20.6	587.4	547.96
I	F	B_gadi1e	8	57.14286	52.9	21.2	530.3	560.74
I	F	B_gadi1e	9	64.28571	51.5	22.2	600	571.65
I	F	B_gadi1e	10	71.42857	50	19.1	482	477.5
I	F	B_gadi1e	11	78.57143	53.1	20	550.3	531
I	F	B_gadi1e	12	85.71429	48.1	14.1	292.2	339.105
I	F	B_gadi1e	13	92.85714	45	12	192.9	270
I	F	B_gadi1i	1	7.142857	64.4	14.4	613.4	463.68
I	F	B_gadi1i	2	14.28571	68	19.4	749.8	659.6
I	F	B_gadi1i	3	21.42857	66.7	19.7	732	656.995
I	F	B_gadi1i	4	28.57143	69.6	22.7	799.8	789.96
I	F	B_gadi1i	5	35.71429	65	21.9	688.7	711.75
I	F	B_gadi1i	6	42.85714	60.6	19.1	653.2	578.73
I	F	B_gadi1i	7	50	57.3	21.2	620.7	607.38
I	F	B_gadi1i	8	57.14286	53.8	21.8	597.5	586.42
I	F	B_gadi1i	9	64.28571	55.3	23.6	558.5	652.54
I	F	B_gadi1i	10	71.42857	52	23.4	606.7	608.4
I	F	B_gadi1i	11	78.57143	49.6	18.3	496.3	453.84
I	F	B_gadi1i	12	85.71429	48.4	12.6	287.6	304.92
I	F	B_gadi1i	13	92.85714	39.6	8.2	166.8	162.36
I	F	B_gadi1J	1	6.666667	61.6	14.8	475.1	455.84
I	F	B_gadi1J	2	13.33333	70.4	21	793.2	739.2
I	F	B_gadi1J	3	20	74.2	21.1	739.7	782.81
I	F	B_gadi1J	4	26.66667	71.7	22.6	791.5	810.21
I	F	B_gadi1J	5	33.33333	67.5	19.3	798.2	651.375
I	F	B_gadi1J	6	40	70.7	23.4	729.6	827.19
I	F	B_gadi1J	7	46.66667	61.9	21.4	688.5	662.33
I	F	B_gadi1J	8	53.33333	58.2	21.6	624	628.56
I	F	B_gadi1J	9	60	55	21.4	640.3	588.5
I	F	B_gadi1J	10	66.66667	54.1	22.6	627.7	611.33
I	F	B_gadi1J	11	73.33333	53.3	24.2	565.7	644.93
I	F	B_gadi1J	12	80	55.2	17.8	435.4	491.28
I	F	B_gadi1J	13	86.66667	50.9	13.8	292.4	351.21
I	F	B_gadi1J	14	93.33333	45	10.3	184.2	231.75
