# Supplementary material for: The Meristogram: a neglected tool for acanthocephalan systematics
Source: Biodivers Data J. 2016 Feb 4;(4):e7606. doi: 10.3897/BDJ.4.e7606 (PMC4759448; doi:10.3897/BDJ.4.e7606)
Supplement: Supplementary material 3 — Hook measurement data from female Echinorhynchus bothniensis [file biodiversity_data_journal-4-e7606-s003.csv]

specimen	hook	length	base
b2.02	1	45.39	10.99
b2.02	2	58.22	18.14
b2.02	3	59.2	17.76
b2.02	4	60.62	18.22
b2.02	5	56.77	17.01
b2.02	6	57.98	18.13
b2.02	7	60.4	21.32
b2.02	8	60.22	22.46
b2.02	9	54.82	17.52
b2.02	10	48.22	14.84
b2.02	11	37.66	11.33
b1.01	1	57.72	13.51
b1.01	2	61.53	18.51
b1.01	3	63.01	21.35
b1.01	4	61.69	19.08
b1.01	5	59.42	20.27
b1.01	6	58.35	22.09
b1.01	7	58.56	22.48
b1.01	8	53.95	21.06
b1.01	9	54.97	19.54
b1.01	10	53.31	18.92
b1.01	11	51.39	17.58
b1.01	12	40.04	10.97
b4.13	1	65.95	15.43
b4.13	2	58.22	15.2
b4.13	3	61.4	16.16
b4.13	4	61.48	19.53
b4.13	5	57.8	17.84
b4.13	6	58.79	20.18
b4.13	7	53.42	19.11
b4.13	8	54.64	17.77
b4.13	9	55.34	17.8
b4.13	10	50.84	18.19
b4.13	11	36.94	12.28
b4.13	12	30.22	9.38
b4.01	1	48.35	10.2
b4.01	2	52.46	11.29
b4.01	3	55.35	15.18
b4.01	4	57.23	16.93
b4.01	5	55.81	16.93
b4.01	6	55.35	17.45
b4.01	7	55.54	18.25
b4.01	8	47.9	16.61
b4.01	9	48.99	18.69
b4.01	10	36.63	12.7
b4.01	11	32.32	9.65
b4.08	1	53.38	11.04
b4.08	2	59.19	16.99
b4.08	3	61.54	18.51
b4.08	4	48.73	17
b4.08	5	60.53	20.18
b4.08	6	58.22	18.93
b4.08	7	57.68	20.71
b4.08	8	54.47	19.46
b4.08	9	54.41	19.53
b4.08	10	46.58	14.73
b4.08	11	42.43	11.13
