# Supplementary material for: The Meristogram: a neglected tool for acanthocephalan systematics
Source: Biodivers Data J. 2016 Feb 4;(4):e7606. doi: 10.3897/BDJ.4.e7606 (PMC4759448; doi:10.3897/BDJ.4.e7606)
Supplement: Supplementary material 5 — Hook measurement data from female Echinorhynchus 'bothniensis' [file biodiversity_data_journal-4-e7606-s005.csv]

specimen	hook	length	base
b9.02	1	57.57	12.86
b9.02	2	61.38	16.59
b9.02	3	63.5	17.84
b9.02	4	61.04	19.02
b9.02	5	60.04	19.86
b9.02	6	55.67	18.43
b9.02	7	53.91	19.86
b9.02	8	53.75	21.87
b9.02	9	52.38	21.2
b9.02	10	52.7	21.35
b9.02	11	44.2	14.39
b9.02	12	32.97	8.21
b9.01	1	52.89	10.06
b9.01	2	62.05	16.1
b9.01	3	63.18	15.49
b9.01	4	65.98	21.53
b9.01	5	67.63	22.1
b9.01	6	66.54	19.77
b9.01	7	65.03	20.97
b9.01	8	58.64	22.11
b9.01	9	61.07	22.1
b9.01	10	57.74	22.67
b9.01	11	55.67	22.69
b9.01	12	52.38	13.98
b9.01	13	39.29	9.52
