# Supplementary material for: The Meristogram: a neglected tool for acanthocephalan systematics
Source: Biodivers Data J. 2016 Feb 4;(4):e7606. doi: 10.3897/BDJ.4.e7606 (PMC4759448; doi:10.3897/BDJ.4.e7606)
Supplement: Supplementary material 6 — Hook measurement data from female Echinorhynchus brayi [file biodiversity_data_journal-4-e7606-s006.csv]

specimen	hook	length	base
_24.006	1	67.5	15
_24.006	2	75	16.5
_24.006	3	81	22.5
_24.006	4	79.5	24
_24.006	5	73.5	16
_24.015	1	63	15
_24.015	2	78	21
_24.015	3	86	23
_24.015	4	90	30
_24.015	5	69	21
_24.015	6	47	12
_24.032	1	60	14
_24.032	2	74	18
_24.032	3	84	13
_24.032	4	89	27
_24.032	5	75	26
_24.032	6	62	17
_24.034	1	62	14
_24.034	2	69	18
_24.034	3	77	23
_24.034	4	74	26
_24.034	5	62	21
_24.034	6	47	12
