# Supplementary material for: The Meristogram: a neglected tool for acanthocephalan systematics
Source: Biodivers Data J. 2016 Feb 4;(4):e7606. doi: 10.3897/BDJ.4.e7606 (PMC4759448; doi:10.3897/BDJ.4.e7606)
Supplement: Supplementary material 10 — Hook measurement data from female Echinorhynchus gadi sp. B [file biodiversity_data_journal-4-e7606-s010.csv]

specimen	hook	length	base
C015E	1	33.9	9.8
C015E	2	41.3	13.9
C015E	3	45.1	14.9
C015E	4	48.4	16.1
C015E	5	49.1	17.1
C015E	6	47.6	17.7
C015E	7	45.4	17.6
C015E	8	44.4	17.2
C015E	9	43.2	17.6
C015E	10	39.5	16.2
C015E	11	40.3	16
C015E	12	40.5	16.5
C015E	13	39	15.6
C015E	14	34.2	9.1
C017B	1	49.1	12.3
C017B	2	54.7	13.4
C017B	3	56.3	14.5
C017B	4	56.9	16.1
C017B	5	54.4	16.4
C017B	6	54	16
C017B	7	52.5	16.1
C017B	8	52.1	16.7
C017B	9	48.3	16.3
C017B	10	48	18.7
C017B	11	47.5	20.4
C017B	12	48.8	18.8
C025D	1	31.7	12.6
C025D	2	39	14
C025D	3	47.2	16.5
C025D	4	44.9	18.9
C025D	5	44	19.4
C025D	6	44.7	19.6
C025D	7	40	18.7
C025D	8	40.4	18.2
C025D	9	39	18
C025D	10	37.7	19.6
C025D	11	38.4	20
C025D	12	35.1	14
C025D	13	31.2	11.3
C016G	1	39.2	10.6
C016G	2	46.7	14.6
C016G	3	53	14.6
C016G	4	51.8	16.8
C016G	5	52.8	17.9
C016G	6	52.3	20.2
C016G	7	48.9	18.8
C016G	8	47	19.2
C016G	9	45.2	19.9
C016G	10	44.5	18.5
C016G	11	41.6	17.7
C016G	12	40	18
C016G	13	37.6	17.8
C016G	14	35.9	14.8
C016G	15	31	8.7
