# Supplementary material for: The Meristogram: a neglected tool for acanthocephalan systematics
Source: Biodivers Data J. 2016 Feb 4;(4):e7606. doi: 10.3897/BDJ.4.e7606 (PMC4759448; doi:10.3897/BDJ.4.e7606)
Supplement: Supplementary material 11 — Hook measurement data from male Echinorhynchus gadi sp. B [file biodiversity_data_journal-4-e7606-s011.csv]

specimen	hook	length	base
C027B	1	41.5	11.3
C027B	2	45.5	12.7
C027B	3	50.5	14.4
C027B	4	48.2	15.9
C027B	5	47	17.1
C027B	6	44.6	16.4
C027B	7	46.2	17.2
C027B	8	44.4	17.5
C027B	9	41.3	17.8
C027B	10	42	18.2
C027B	11	40.6	17.1
C027B	12	37.6	14.7
C027B	13	29.6	7.3
C027D	1	37.5	10.3
C027D	2	43.5	13.1
C027D	3	44.1	15.6
C027D	4	45.1	15.1
C027D	5	44.5	17.3
C027D	6	45.2	17.4
C027D	7	45.6	16.8
C027D	8	45.4	14.8
C027D	9	45.7	17.5
C027D	10	40.5	15.2
C027D	11	42.4	14.7
C027D	12	38.6	10.6
C027D	13	30.5	7
C025F	1	49	13.3
C025F	2	49.3	13.2
C025F	3	52	14.9
C025F	4	54	18.6
C025F	5	50.2	17.8
C025F	6	49.9	18.6
C025F	7	49.3	18.3
C025F	8	45.6	18.5
C025F	9	44.2	17.4
C025F	10	41.7	17.4
C025F	11	39.1	15.9
C025F	12	41.1	13.2
C025F	13	29.2	8.4
C017A	1	37.2	8.5
C017A	2	43.9	13.9
C017A	3	46.5	15.3
C017A	4	47	17.3
C017A	5	46.3	16.9
C017A	6	43.9	16.1
C017A	7	42.4	16.4
C017A	8	40.7	16.4
C017A	9	37.4	14.4
C017A	10	37.9	14.7
C017A	11	37.4	13.3
C017A	12	28	6
C017A	13	19.9	5.1
