# Supplementary material for: The Meristogram: a neglected tool for acanthocephalan systematics
Source: Biodivers Data J. 2016 Feb 4;(4):e7606. doi: 10.3897/BDJ.4.e7606 (PMC4759448; doi:10.3897/BDJ.4.e7606)
Supplement: Supplementary material 12 — Hook measurement data from female Echinorhynchus gadi sp. I [file biodiversity_data_journal-4-e7606-s012.csv]

specimen	hook	length	base
B_gadi1b	1	53.6	11
B_gadi1b	2	70	16.5
B_gadi1b	3	69	16.6
B_gadi1b	4	64.5	17.5
B_gadi1b	5	64.1	17.8
B_gadi1b	6	60	16.5
B_gadi1b	7	56	16.6
B_gadi1b	8	56.7	16.8
B_gadi1b	9	56.6	20.4
B_gadi1b	10	56.6	20.9
B_gadi1b	11	51.1	14.6
B_gadi1b	12	46.2	14
B_gadi1b	13	51.1	13.9
B_gadi1d	1	52.3	13.1
B_gadi1d	2	66.2	18.3
B_gadi1d	3	65.2	20.1
B_gadi1d	4	61.3	20.6
B_gadi1d	5	59.9	19.5
B_gadi1d	6	61.4	22.2
B_gadi1d	7	57.6	22.8
B_gadi1d	8	53.2	20.8
B_gadi1d	9	50.9	20.8
B_gadi1d	10	50.4	22.3
B_gadi1d	11	48.6	23
B_gadi1d	12	47.8	17.1
B_gadi1d	13	41.9	13.1
B_gadi1d	14	35.9	11.3
B_gadi1e	1	67.9	17.8
B_gadi1e	2	71.1	19.7
B_gadi1e	3	68.5	23.6
B_gadi1e	4	64.6	20.6
B_gadi1e	5	61.6	19.6
B_gadi1e	6	56.8	19.5
B_gadi1e	7	53.2	20.6
B_gadi1e	8	52.9	21.2
B_gadi1e	9	51.5	22.2
B_gadi1e	10	50	19.1
B_gadi1e	11	53.1	20
B_gadi1e	12	48.1	14.1
B_gadi1e	13	45	12
B_gadi1i	1	64.4	14.4
B_gadi1i	2	68	19.4
B_gadi1i	3	66.7	19.7
B_gadi1i	4	69.6	22.7
B_gadi1i	5	65	21.9
B_gadi1i	6	60.6	19.1
B_gadi1i	7	57.3	21.2
B_gadi1i	8	53.8	21.8
B_gadi1i	9	55.3	23.6
B_gadi1i	10	52	23.4
B_gadi1i	11	49.6	18.3
B_gadi1i	12	48.4	12.6
B_gadi1i	13	39.6	8.2
B_gadi1J	1	61.6	14.8
B_gadi1J	2	70.4	21
B_gadi1J	3	74.2	21.1
B_gadi1J	4	71.7	22.6
B_gadi1J	5	67.5	19.3
B_gadi1J	6	70.7	23.4
B_gadi1J	7	61.9	21.4
B_gadi1J	8	58.2	21.6
B_gadi1J	9	55	21.4
B_gadi1J	10	54.1	22.6
B_gadi1J	11	53.3	24.2
B_gadi1J	12	55.2	17.8
B_gadi1J	13	50.9	13.8
B_gadi1J	14	45	10.3
