# Supplementary material for: The Meristogram: a neglected tool for acanthocephalan systematics
Source: Biodivers Data J. 2016 Feb 4;(4):e7606. doi: 10.3897/BDJ.4.e7606 (PMC4759448; doi:10.3897/BDJ.4.e7606)
Supplement: Supplementary material 13 — Hook measurement data from male Echinorhynchus gadi sp. I [file biodiversity_data_journal-4-e7606-s013.csv]

specimen	hook	length	base
B_gadi1c	1	54.6	11.9
B_gadi1c	2	61.6	17.5
B_gadi1c	3	58.8	16.7
B_gadi1c	4	57.5	18.5
B_gadi1c	5	55.1	19.1
B_gadi1c	6	52.8	17.8
B_gadi1c	7	50.6	18.5
B_gadi1c	8	51	19.9
B_gadi1c	9	50.2	21.7
B_gadi1c	10	47.7	21.9
B_gadi1c	11	46.9	17.1
B_gadi1c	12	48.7	11.6
B_gadi1c	13	43.8	9.9
