# Supplementary material for: The Meristogram: a neglected tool for acanthocephalan systematics
Source: Biodivers Data J. 2016 Feb 4;(4):e7606. doi: 10.3897/BDJ.4.e7606 (PMC4759448; doi:10.3897/BDJ.4.e7606)
Supplement: Supplementary material 14 — Hook measurement data from dorsal rows of female Echinorhynchus salmonis [file biodiversity_data_journal-4-e7606-s014.csv]

specimen	hook	length	base
d17.15	1	78.6	14.62
d17.15	2	95.74	20.71
d17.15	3	99.6	24.1
d17.15	4	99.26	25.49
d17.15	5	94.51	24.84
d17.15	6	83.74	23.93
d17.15	7	81.44	22.09
d17.15	8	56.73	16.81
d17.15	9	40.93	9.24
d17.15	10	34.29	7.99
d17.17	1	104.97	20.91
d17.17	2	106.59	25.5
d17.17	3	111.23	26.83
d17.17	4	106.21	26.76
d17.17	5	108.09	27.19
d17.17	6	99.48	27.74
d17.17	7	89.33	26.01
d17.17	8	60.69	12.72
d17.17	9	49.05	10.58
d17.17	10	51.64	10.27
d17.18	1	57.82	12.67
d17.18	2	87.45	20.7
d17.18	3	95.7	24.44
d17.18	4	91.35	28.54
d17.18	5	93.33	27.93
d17.18	6	88.02	26.64
d17.18	7	76.18	27.37
d17.18	8	41.47	11.97
d17.18	9	39.56	9.69
d17.18	10	43.57	10.32
d17.20	1	105.39	22.6
d17.20	2	115.98	29.07
d17.20	3	113.52	30.46
d17.20	4	104.63	30.71
d17.20	5	96.06	29.87
d17.20	6	88.02	30.05
d17.20	7	71.14	15.82
d17.20	8	52.91	10.88
d17.20	9	48.28	9.64
d17.20	10	45.15	11.29
d17.25	1	96.6	20.17
d17.25	2	109.22	27.28
d17.25	3	110.01	28.62
d17.25	4	105.61	29.01
d17.25	5	101.11	33.11
d17.25	6	94.24	31.01
d17.25	7	84.64	29.79
d17.25	8	67.5	17.01
d17.25	9	53.36	12.53
d17.25	10	46.51	11.58
d17.28	1	92.48	14.97
d17.28	2	115.89	20.08
d17.28	3	121.15	23.97
d17.28	4	117.14	25.43
d17.28	5	112.61	28.73
d17.28	6	106.19	29.76
d17.28	7	98.52	32.19
d17.28	8	69.26	20.86
d17.28	9	50.64	11.66
d17.28	10	53.57	12.75
d17.30	1	118.43	26.29
d17.30	2	121.38	30.71
d17.30	3	117.2	30.46
d17.30	4	111.7	32.5
d17.30	5	102.74	33.23
d17.30	6	78.11	23.99
d17.30	7	55.69	12.31
d17.30	8	56.78	14.06
d17.30	9	53.7	11.65
d17.33	1	100.6	18.81
d17.33	2	113.02	31.55
d17.33	3	115.49	33.32
d17.33	4	110.48	33.3
d17.33	5	105.06	31.59
d17.33	6	100.47	33.37
d17.33	7	72.11	23.45
d17.33	8	47.7	14.17
d17.33	9	39.39	9.62
d17.39	1	100.62	20.48
d17.39	2	112.35	23.44
d17.39	3	115.98	27.79
d17.39	4	113.03	29
d17.39	5	108.37	31.22
d17.39	6	99.64	32.19
d17.39	7	93.42	32.19
d17.39	8	68.46	17.58
d17.39	9	54.23	11.58
d17.39	10	54.1	12.94
d17.40	1	92.28	17.63
d17.40	2	106	21.87
d17.40	3	109.95	26.83
d17.40	4	102.53	25.02
d17.40	5	99.21	28.09
d17.40	6	94.2	28.58
d17.40	7	84.69	25.12
d17.40	8	50.77	13.16
d17.40	9	39.54	10.63
d17.41	1	77.06	12.46
d17.41	2	110.56	22.35
d17.41	3	118.21	27.32
d17.41	4	114.87	29.5
d17.41	5	104.48	28.86
d17.41	6	98.43	29.96
d17.41	7	85.52	27.78
d17.41	8	54.96	13.74
d17.41	9	46.76	11.04
d17.41	10	43.95	10.67
d17.42	1	109.98	21.62
d17.42	2	119.31	27.14
d17.42	3	116.84	29.47
d17.42	4	107.94	27.08
d17.42	5	106.8	29.45
d17.42	6	96.96	30.44
d17.42	7	90.71	29.41
d17.42	8	59.39	14
d17.42	9	50.6	13.05
d17.42	10	47.14	10.6
d17.45	1	94.2	17.84
d17.45	2	116.91	23.39
d17.45	3	122.56	29.72
d17.45	4	120.88	31.94
d17.45	5	110.49	31.24
d17.45	6	107.11	34.66
d17.45	7	78.06	22.19
d17.45	8	56.51	15.74
d17.45	9	60.62	15.91
d17.45	10	51.93	14.9
d17.47	1	92.67	16.12
d17.47	2	112.15	25.51
d17.47	3	113.07	27.22
d17.47	4	110.77	31.74
d17.47	5	104.69	33.13
d17.47	6	89.28	30.65
d17.47	7	56.45	15.1
d17.47	8	48.28	10.73
d17.47	9	42.4	12.36
d5.02	1	64.9	13.07
d5.02	2	111.4	20.93
d5.02	3	124.78	29.42
d5.02	4	126.73	29.16
d5.02	5	119.37	29.84
d5.02	6	111.59	32.47
d5.02	7	105.29	33.86
d5.02	8	84.54	26.81
d5.02	9	57.33	14.46
d5.02	10	42.4	9.08
d5.02	11	44.32	11.18
d5.10	1	115.42	24.78
d5.10	2	115.53	29.99
d5.10	3	114.64	32.14
d5.10	4	107.22	32.43
d5.10	5	105.04	34.57
d5.10	6	88.41	34.57
d5.10	7	56.92	15.5
d5.10	8	46.75	14.94
d5.10	9	42.72	12.94
d5.12	1	81.67	12.67
d5.12	2	116.29	23.72
d5.12	3	120.79	27.7
d5.12	4	116.14	29.41
d5.12	5	113.62	31.65
d5.12	6	107.44	34.06
d5.12	7	101.88	26.17
d5.12	8	55.67	13.73
d5.12	9	63.94	16.44
d5.12	10	59.2	12.72
d5.19	1	81.43	14.85
d5.19	2	112.44	26.29
d5.19	3	112.23	27.18
d5.19	4	116.21	29.7
d5.19	5	110.19	29.57
d5.19	6	102.71	31.06
d5.19	7	91.54	28.4
d5.19	8	59.25	16.77
d5.19	9	56.87	14.97
d5.19	10	58.83	14.4
d5.20	1	119.77	21.27
d5.20	2	118.65	25.02
d5.20	3	122.22	29.08
d5.20	4	120.95	32.43
d5.20	5	113.72	36.07
d5.20	6	107.2	35.01
d5.20	7	76.45	18.86
d5.20	8	55.01	11.31
d5.20	9	44.06	8.88
d5.24	1	46.9	10.54
d5.24	2	107.36	24.86
d5.24	3	108.2	25.58
d5.24	4	103.78	27.82
d5.24	5	100.77	29
d5.24	6	93.93	30.05
d5.24	7	69.57	23.39
d5.24	8	49.56	13.97
d5.24	9	40.55	10.54
d5.24	10	42.79	9.77
d5.33	1	103.72	19.96
d5.33	2	114.46	26.87
d5.33	3	114.88	31.67
d5.33	4	112.97	34.9
d5.33	5	105.19	35.42
d5.33	6	97.12	34.72
d5.33	7	64.86	18.47
d5.33	8	33.15	9.15
d5.33	9	35.57	9.54
d5.35	1	87.94	14.67
d5.35	2	117.58	24.2
d5.35	3	115.66	28.06
d5.35	4	111.77	29.08
d5.35	5	106.3	29.18
d5.35	6	98.35	30.66
d5.35	7	88.12	29.16
d5.35	8	44.77	11.58
d5.35	9	40.26	11.29
d5.39	1	78.82	15.6
d5.39	2	98.43	23.47
d5.39	3	103.48	29.04
d5.39	4	107.67	29.01
d5.39	5	93.2	26.36
d5.39	6	95.77	29.14
d5.39	7	93.04	29.27
d5.39	8	93.47	30.21
d5.39	9	56.06	16.63
d5.39	10	31.67	9.1
d5.39	11	44.11	11.58
d5.41	1	89.85	21.35
d5.41	2	103.37	29.55
d5.41	3	97.28	26.93
d5.41	4	102.08	31.23
d5.41	5	101.78	30.25
d5.41	6	95.68	30.25
d5.41	7	85.27	30.02
d5.41	8	56.3	16.51
d5.41	9	42.88	10.59
d5.41	10	50.03	13.02
d5.43	1	101.8	18.93
d5.43	2	121.69	27.96
d5.43	3	124.62	33.91
d5.43	4	119.07	34.98
d5.43	5	115.68	37.69
d5.43	6	106.58	36.65
d5.43	7	101.85	33.48
d5.43	8	64.55	15.82
d5.43	9	47.7	13.45
d5.46	1	105.26	22.9
d5.46	2	117.6	30.19
d5.46	3	115.62	30.66
d5.46	4	111.78	30.46
d5.46	5	102.6	30.48
d5.46	6	95.19	29.75
d5.46	7	84.49	27.29
d5.46	8	56.6	15.39
d5.46	9	53.31	13.01
d5.46	10	54.15	10.06
d5.47	1	79.75	18.15
d5.47	2	116.46	22.74
d5.47	3	119.07	26.19
d5.47	4	114.25	29.16
d5.47	5	111.22	30.18
d5.47	6	104.29	29.75
d5.47	7	99.06	31.75
d5.47	8	79.09	22.46
d5.47	9	38.52	12.74
d5.47	10	39.01	10.45
d5.53	1	98.94	18.68
d5.53	2	106.86	25.43
d5.53	3	109.49	28.62
d5.53	4	108.27	29.46
d5.53	5	102.14	30
d5.53	6	91.87	29.21
d5.53	7	77.13	25.27
d5.53	8	49.54	14.79
d5.53	9	51.07	14.51
d5.55	1	94.27	20.93
d5.55	2	108.72	27.32
d5.55	3	106.62	30.27
d5.55	4	104.67	32.48
d5.55	5	95.49	30.97
d5.55	6	89.13	31.12
d5.55	7	43.81	13.97
d5.55	8	45.18	9.46
d5.55	9	44.51	11.3
d5.60	1	103.96	26.14
d5.60	2	119.87	32.89
d5.60	3	117.69	38.06
d5.60	4	115.7	38.82
d5.60	5	109.52	45.54
d5.60	6	97.79	42.86
d5.60	7	60.16	18.81
d5.60	8	52.35	12.75
d5.60	9	50.45	12.74
d5.74	1	95.26	16.26
d5.74	2	105.06	25.72
d5.74	3	109.12	30.27
d5.74	4	100.35	30.16
d5.74	5	92.85	29.34
d5.74	6	90.3	28.1
d5.74	7	71.72	20.52
d5.74	8	47.22	11.53
d5.74	9	55.68	13.09
d5.81	1	77.17	15.17
d5.81	2	105.8	23.65
d5.81	3	110.95	27.16
d5.81	4	109.64	27.87
d5.81	5	105.22	29.64
d5.81	6	101.18	30.89
d5.81	7	91	29.84
d5.81	8	58.28	15.39
d5.81	9	52.33	13.87
d5.81	10	54.92	11.42
d5.82	1	98.71	17.49
d5.82	2	112.24	26.27
d5.82	3	112.01	28.77
d5.82	4	109.28	30.86
d5.82	5	107.42	31
d5.82	6	103.1	30.86
d5.82	7	70.19	20.21
d5.82	8	47.06	10.94
d5.82	9	49.92	14.44
d5.90	1	82.77	14.11
d5.90	2	108.24	25.31
d5.90	3	111.19	29.18
d5.90	4	113.2	32.24
d5.90	5	113.56	33.86
d5.90	6	103.21	35.59
d5.90	7	98.8	34.37
d5.90	8	60.14	15.39
d5.90	9	45.91	11.64
d5.90	10	44.19	11.04
d5.91	1	108.75	23.21
d5.91	2	119.49	28.96
d5.91	3	124.8	31.8
d5.91	4	119.25	32.24
d5.91	5	115.01	35.17
d5.91	6	110.19	36.7
d5.91	7	97.06	35.36
d5.91	8	62.85	17.47
d5.91	9	58.03	16.43
d5.93	1	90.66	18.04
d5.93	2	105.86	27.71
d5.93	3	107.05	29.61
d5.93	4	106.24	30.47
d5.93	5	98.9	30.64
d5.93	6	92.48	29.2
d5.93	7	60.39	16.16
d5.93	8	52.82	13.84
