# Supplementary material for: The Meristogram: a neglected tool for acanthocephalan systematics
Source: Biodivers Data J. 2016 Feb 4;(4):e7606. doi: 10.3897/BDJ.4.e7606 (PMC4759448; doi:10.3897/BDJ.4.e7606)
Supplement: Supplementary material 16 — Hook measurement data from dorsal rows of male Echinorhynchus salmonis [file biodiversity_data_journal-4-e7606-s016.csv]

specimen	hook	length	base
d17-007	1	77.7	16.3
d17-007	2	86.9	22.9
d17-007	3	87.6	25
d17-007	4	84.7	25.4
d17-007	5	78	24.4
d17-007	6	69.8	21.8
d17-007	7	40.5	10.4
d17-007	8	34.2	7.6
d17-007	9	34.8	8.6
d17-008	1	69	13.4
d17-008	2	80.3	20.2
d17-008	3	82	23.3
d17-008	4	80.6	21.1
d17-008	5	75.7	21.6
d17-008	6	71.9	24.6
d17-008	7	50.1	16.1
d17-008	8	37.1	12.7
d17-008	9	35	11
d17-009	1	53.7	14.9
d17-009	2	70.1	16.1
d17-009	3	69.6	19
d17-009	4	69.4	20.4
d17-009	5	66.4	21.7
d17-009	6	65.2	19.7
d17-009	7	57.1	19.3
d17-009	8	34	10.3
d17-009	9	26.4	10.5
d17-011	1	74.4	13.6
d17-011	2	91.3	21.2
d17-011	3	91	21.6
d17-011	4	85.5	21.7
d17-011	5	82.8	22.5
d17-011	6	76.9	23.1
d17-011	7	76.3	24.4
d17-011	8	68.8	23.2
d17-011	9	44.1	9.8
d17-011	10	35.4	9.1
d17-003	1	74.2	16.5
d17-003	2	87.5	22
d17-003	3	87.5	23.7
d17-003	4	85.2	23.6
d17-003	5	84.1	25.1
d17-003	6	80.2	26.7
d17-003	7	77.7	27.7
d17-003	8	59.7	19.1
d17-003	9	39	9.8
d17-003	10	31.6	6
d17-004	1	69.4	15.1
d17-004	2	76.3	17.9
d17-004	3	82.5	23.9
d17-004	4	80.1	23.7
d17-004	5	81.4	24.6
d17-004	6	80.2	26.5
d17-004	7	75.1	25.3
d17-004	8	58.2	19.9
d17-004	9	46.3	12.8
d17-004	10	42.1	11.5
