# Supplementary material for: The Meristogram: a neglected tool for acanthocephalan systematics
Source: Biodivers Data J. 2016 Feb 4;(4):e7606. doi: 10.3897/BDJ.4.e7606 (PMC4759448; doi:10.3897/BDJ.4.e7606)
Supplement: Supplementary material 17 — Hook measurement data from ventral rows of male Echinorhynchus salmonis [file biodiversity_data_journal-4-e7606-s017.csv]

specimen	hook	length	base
v17-007	1	80.1	16.6
v17-007	2	92.2	25.6
v17-007	3	92.3	27.7
v17-007	4	88.6	25.7
v17-007	5	80.7	25.3
v17-007	6	77.7	24.3
v17-007	7	73.7	22.2
v17-007	8	57.2	15.3
v17-007	9	47.7	11.8
v17-008	1	64.9	11.4
v17-008	2	82.5	20.9
v17-008	3	81.7	22.2
v17-008	4	77.4	21.9
v17-008	5	74.9	21.7
v17-008	6	74	24
v17-008	7	74.5	25.5
v17-008	8	67.4	21.5
v17-008	9	55.2	14.2
v17-009	1	60.4	18.2
v17-009	2	72.3	21
v17-009	3	76.9	23
v17-009	4	76.4	23
v17-009	5	70.5	22.1
v17-009	6	70.7	22.8
v17-009	7	71.1	25.2
v17-009	8	71	22.1
v17-009	9	54.5	17.5
v17-009	10	41.4	12.2
v17-011	1	89.5	20.4
v17-011	2	97.5	25.6
v17-011	3	94.8	25
v17-011	4	86.7	24.8
v17-011	5	82	25.1
v17-011	6	76.2	23.8
v17-011	7	76.7	25.2
v17-011	8	73.3	23.3
v17-011	9	58.3	15.9
v17-011	10	41	10.3
v17-003	1	83.9	17.6
v17-003	2	85.8	23
v17-003	3	83.8	22.9
v17-003	4	81.5	25
v17-003	5	79.6	25.1
v17-003	6	75.9	25.1
v17-003	7	75.7	26.9
v17-003	8	75	25.9
v17-003	9	66.3	23.2
v17-003	10	53.6	13.7
v17-004	1	69.4	15.1
v17-004	2	77	21.1
v17-004	3	85.3	25.6
v17-004	4	81.9	26.1
v17-004	5	82	26.4
v17-004	6	82	26
v17-004	7	81.4	25.4
v17-004	8	82.4	25.6
v17-004	9	69.4	18.4
v17-004	10	62	17
