# Supplementary material for: The Meristogram: a neglected tool for acanthocephalan systematics
Source: Biodivers Data J. 2016 Feb 4;(4):e7606. doi: 10.3897/BDJ.4.e7606 (PMC4759448; doi:10.3897/BDJ.4.e7606)
Supplement: Supplementary material 18 — Hook measurement data from female Echinorhynchus truttae from Drummore, southwest Scotland [file biodiversity_data_journal-4-e7606-s018.csv]

specimen	hook	length	base
t1.01	1	70.56	15.12
t1.01	2	69.54	14.8
t1.01	3	72.82	17.3
t1.01	4	73.17	16.24
t1.01	5	73.32	16.36
t1.01	6	72.07	16.9
t1.01	7	71.52	18.69
t1.01	8	71.5	19.67
t1.01	9	71.97	18.08
t1.01	10	72.42	18.69
t1.01	11	73.66	19.08
t1.01	12	73.74	20.69
t1.01	13	75.41	21.9
t1.01	14	62.2	15.5
t1.01	15	53.81	11.04
t1.02	1	79.53	17.45
t1.02	2	76.96	17
t1.02	3	77.33	19.18
t1.02	4	73.74	18.51
t1.02	5	76.9	19.53
t1.02	6	76.18	20.25
t1.02	7	76.44	20.93
t1.02	8	77.07	20.7
t1.02	9	75.77	23.6
t1.02	10	74.47	23.32
t1.02	11	72.75	24.66
t1.02	12	69.2	24.78
t1.02	13	70.73	24.05
t1.02	14	62.88	18.22
t1.02	15	55.96	17.97
t1.03	1	76.11	18.33
t1.03	2	72.34	16.16
t1.03	3	69.9	17.27
t1.03	4	68.43	18.93
t1.03	5	70.61	19.67
t1.03	6	68.94	20.96
t1.03	7	68.92	20.82
t1.03	8	65.63	20.3
t1.03	9	66.45	21.84
t1.03	10	63.33	19.53
t1.03	11	67.69	23.02
t1.03	12	63.45	19.46
t1.03	13	54.8	13.84
t1.03	14	52.89	14.47
t1.04	1	68.43	14.48
t1.04	2	69.86	14.48
t1.04	3	77.43	15.74
t1.04	4	72.85	15.43
t1.04	5	75.36	19.41
t1.04	6	77.34	19.02
t1.04	7	76.49	20.29
t1.04	8	77.78	20.72
t1.04	9	77.06	22.87
t1.04	10	76.54	23.71
t1.04	11	77.28	23.97
t1.04	12	77.32	24.49
t1.04	13	74.94	24.23
t1.04	14	70.69	21.82
t1.04	15	63.52	15.39
t1.04	16	58.42	11.82
t1.06	1	75.11	20.08
t1.06	2	75.81	17.11
t1.06	3	76.61	20.15
t1.06	4	77.33	19.14
t1.06	5	79.07	18.69
t1.06	6	75.22	20.03
t1.06	7	76.96	20.85
t1.06	8	76.12	21.67
t1.06	9	74.15	22.3
t1.06	10	71.42	23
t1.06	11	70.55	25.2
t1.06	12	71.78	26.39
t1.06	13	68.05	19.16
t1.06	14	60.4	15.61
t1.08	1	72.21	18.51
t1.08	2	69.03	17.64
t1.08	3	72.88	19.51
t1.08	4	72.17	19.88
t1.08	5	71.95	21.8
t1.08	6	74.07	21.1
t1.08	7	73.57	22.54
t1.08	8	74	23.98
t1.08	9	73.24	23
t1.08	10	74.8	22.77
t1.08	11	74.8	22.54
t1.08	12	72.55	25.98
t1.08	13	72.57	24.76
t1.08	14	66.02	19.18
t1.08	15	61.91	12.53
t1.12	1	71.41	13.48
t1.12	2	80.25	18.15
t1.12	3	78.04	17.63
t1.12	4	76.36	19.03
t1.12	5	78.77	20.48
t1.12	6	77.59	18.97
t1.12	7	79.38	21.91
t1.12	8	75.79	24.23
t1.12	9	73.77	21.51
t1.12	10	73.7	22.52
t1.12	11	73.96	26.65
t1.12	12	72.29	23.72
t1.12	13	66.62	17.27
t1.12	14	59.65	12.75
t1.13	1	74.9	16.16
t1.13	2	76.51	18.16
t1.13	3	78.37	18.93
t1.13	4	80.54	20.18
t1.13	5	80.49	19.02
t1.13	6	79.86	22.76
t1.13	7	77.75	23.95
t1.13	8	76.62	19.73
t1.13	9	78.32	22.46
t1.13	10	75.58	21.87
t1.13	11	75.24	23.39
t1.13	12	73.18	24.63
t1.13	13	71.11	21.32
t1.13	14	67.11	17.01
t1.13	15	60.35	14.62
t1.14	1	76.13	16.91
t1.14	2	81.2	19.47
t1.14	3	80.51	18.51
t1.14	4	76.8	20.47
t1.14	5	81.35	20.55
t1.14	6	78.36	23.97
t1.14	7	81.23	24.73
t1.14	8	79.34	24.73
t1.14	9	79.98	25.44
t1.14	10	79.31	25.07
t1.14	11	75.48	24.31
t1.14	12	77.87	25.63
t1.14	13	65.56	21.11
t1.14	14	61.83	14.03
t1.16	1	64.82	14.8
t1.16	2	67.88	16.1
t1.16	3	71.46	16.07
t1.16	4	73.06	18.47
t1.16	5	69.69	17.91
t1.16	6	70.84	18.57
t1.16	7	66.78	17.12
t1.16	8	67.57	18.47
t1.16	9	66.66	20.21
t1.16	10	66.57	20.2
t1.16	11	65.77	23.26
t1.16	12	57.42	18.47
t1.16	13	56.23	16.3
t1.17	1	73.56	18.29
t1.17	2	78.08	20.42
t1.17	3	79.66	22
t1.17	4	77.93	20.64
t1.17	5	80.24	22.04
t1.17	6	78.77	25.39
t1.17	7	77.45	23.64
t1.17	8	78.11	23.84
t1.17	9	75.09	25.19
t1.17	10	74.01	24.91
t1.17	11	72.03	24.23
t1.17	12	68.6	22.34
t1.17	13	67.11	21.57
t1.17	14	54.05	14.17
t1.18	1	68.63	17.11
t1.18	2	73.44	15.98
t1.18	3	71.53	17.77
t1.18	4	71.14	19.53
t1.18	5	72.08	21.56
t1.18	6	73.06	21.57
t1.18	7	72.88	22.18
t1.18	8	73.02	22.06
t1.18	9	72.81	21.27
t1.18	10	73.15	24.28
t1.18	11	69.46	24.53
t1.18	12	66.52	23.68
t1.18	13	57.45	21.76
t1.18	14	61.7	17.84
t1.18	15	54.66	14.79
t1.19	1	54.69	13.9
t1.19	2	76.49	18.6
t1.19	3	77.8	19.87
t1.19	4	79.46	18.51
t1.19	5	78.64	20.52
t1.19	6	76.85	20.93
t1.19	7	78.85	21.35
t1.19	8	79.01	20.66
t1.19	9	75.59	21.28
t1.19	10	76.85	22.06
t1.19	11	73.89	22.49
t1.19	12	73.87	24.88
t1.19	13	72.63	24.41
t1.19	14	72.49	23.97
t1.19	15	67.43	19.47
t1.19	16	61.78	15.05
t1.19	17	54.2	12.05
t1.21	1	67.74	13.68
t1.21	2	68.49	14.42
t1.21	3	78.51	20.96
t1.21	4	79.14	18.14
t1.21	5	79.25	22.09
t1.21	6	77.62	19.85
t1.21	7	77.21	20.96
t1.21	8	74.49	20.96
t1.21	9	75.93	22.25
t1.21	10	77.14	23.39
t1.21	11	74.07	22.79
t1.21	12	77.12	24.67
t1.21	13	73.69	22.37
t1.21	14	65.77	14.62
t1.22	1	56.41	9.77
t1.22	2	64.7	12.39
t1.22	3	74.91	15.8
t1.22	4	76.71	18.39
t1.22	5	73.76	18.47
t1.22	6	75.26	20.01
t1.22	7	75.48	20.18
t1.22	8	77.04	22.61
t1.22	9	74.95	20.34
t1.22	10	74.71	22.37
t1.22	11	75.21	23.26
t1.22	12	72.32	22.16
t1.22	13	69.71	21.72
t1.22	14	68.08	21.56
t1.22	15	61.83	18.65
t1.22	16	52.01	10.96
t1.23	1	71.96	16.74
t1.23	2	77.32	20.14
t1.23	3	76.33	20.37
t1.23	4	75.35	19.25
t1.23	5	78.53	21.11
t1.23	6	78.28	21.11
t1.23	7	78.33	20.01
t1.23	8	77.82	21.46
t1.23	9	81.35	23.47
t1.23	10	77.75	23.47
t1.23	11	78.91	24.28
t1.23	12	78.3	24.66
t1.23	13	75.69	25.37
t1.23	14	70.54	21.78
t1.23	15	55.83	14.21
t1.24	1	56.82	17.68
t1.24	2	68.78	16.5
t1.24	3	72.32	17.12
t1.24	4	76.56	18.93
t1.24	5	75.4	19.73
t1.24	6	76.84	22.46
t1.24	7	74.2	21.2
t1.24	8	73.82	24.67
t1.24	9	73.06	24.02
t1.24	10	73.77	25.01
t1.24	11	69.61	23.47
t1.24	12	66.37	25.2
t1.24	13	70.17	24.59
t1.24	14	63.04	20.21
t1.24	15	57.5	14.29
t1.26	1	66.47	13.22
t1.26	2	69.01	16.69
t1.26	3	73.38	18.51
t1.26	4	72.79	19.56
t1.26	5	72.77	19.49
t1.26	6	71.79	19.14
t1.26	7	71.54	21.6
t1.26	8	71.96	22.92
t1.26	9	72.12	22.92
t1.26	10	62.8	25.33
t1.26	11	73.15	25.52
t1.26	12	67.59	26.01
t1.26	13	56.27	17.44
t1.30	1	77.69	18.28
t1.30	2	80.27	20.61
t1.30	3	80.56	23.63
t1.30	4	79.78	24.28
t1.30	5	80.4	24.31
t1.30	6	78.65	24.86
t1.30	7	76.35	26.13
t1.30	8	77.06	25.58
t1.30	9	74.71	26.43
t1.30	10	74.49	27.02
t1.30	11	71.49	27.18
t1.30	12	68.55	22.16
t1.30	13	59.82	17.25
t1.31	1	61.72	16.58
t1.31	2	66.48	15.35
t1.31	3	71.15	16.81
t1.31	4	71.12	17.13
t1.31	5	71.54	17.52
t1.31	6	71.91	17.21
t1.31	7	67.55	17.44
t1.31	8	72.32	17.78
t1.31	9	70.69	19.85
t1.31	10	68.15	19.08
t1.31	11	67.75	20.86
t1.31	12	68.61	22.37
t1.31	13	68.14	17.86
t1.31	14	58.49	15.6
t1.34	1	76.13	17.4
t1.34	2	78.91	18.28
t1.34	3	75.36	18.47
t1.34	4	77.4	19.83
t1.34	5	75.26	19.18
t1.34	6	76.31	19.19
t1.34	7	76.7	20.21
t1.34	8	75.4	21.6
t1.34	9	73.13	22.37
t1.34	10	73.06	23.47
t1.34	11	70.12	24.86
t1.34	12	70.23	25.72
t1.34	13	63.62	19.02
t1.34	14	60.64	15.82
t1.34	15	43.56	11.29
t1.35	1	77.27	19.2
t1.35	2	78.04	19.38
t1.35	3	79.12	18.93
t1.35	4	77.19	18.93
t1.35	5	76.64	18.94
t1.35	6	77.89	20.18
t1.35	7	77.89	21.33
t1.35	8	76.61	22.11
t1.35	9	77.08	22.34
t1.35	10	77.26	22.52
t1.35	11	75.26	22.95
t1.35	12	74.76	24.7
t1.35	13	66.95	18.54
t1.35	14	59.13	12.67
t1.39	1	60.92	11.68
t1.39	2	66.44	16.58
t1.39	3	73.33	16.92
t1.39	4	76.71	19.17
t1.39	5	75.83	18.92
t1.39	6	79.09	21.78
t1.39	7	74.9	20.93
t1.39	8	76.29	23.65
t1.39	9	74.56	22.65
t1.39	10	71.88	23.26
t1.39	11	71.88	25.5
t1.39	12	69.05	26.63
t1.39	13	67.59	21.82
t1.39	14	61.16	16.74
t1.41	1	64.19	14.09
t1.41	2	73.26	16.88
t1.41	3	75.57	17.05
t1.41	4	77.42	17.85
t1.41	5	75.62	18.16
t1.41	6	78.58	21.08
t1.41	7	76.26	21.58
t1.41	8	78.24	21.35
t1.41	9	76.63	21.44
t1.41	10	77.08	25.15
t1.41	11	72.45	22.57
t1.41	12	75.02	24.35
t1.41	13	68.61	23.97
t1.41	14	60.03	16.5
t1.41	15	54.6	15.51
t1.42	1	65.25	13.05
t1.42	2	69.42	15.08
t1.42	3	73.08	19.41
t1.42	4	76.33	19.19
t1.42	5	76.67	21.2
t1.42	6	76.74	22.95
t1.42	7	79.29	24.99
t1.42	8	75.42	21.6
t1.42	9	75.42	23.08
t1.42	10	75.03	23.78
t1.42	11	73.87	23.17
t1.42	12	74.64	23.32
t1.42	13	71.39	25.02
t1.42	14	69.46	23.21
t1.42	15	60.67	17.47
t1.47	1	68.76	16.74
t1.47	2	74.11	20.7
t1.47	3	73.33	19.41
t1.47	4	78.32	20.55
t1.47	5	72.92	21.08
t1.47	6	76.32	20.47
t1.47	7	74.53	20.7
t1.47	8	72.72	20.61
t1.47	9	72.77	22.09
t1.47	10	73.18	22.96
t1.47	11	69.87	22.84
t1.47	12	64.06	21.11
t1.47	13	56.59	14.06
t1.48	1	56.92	9.72
t1.48	2	59.33	13.72
t1.48	3	66.72	15.98
t1.48	4	62.24	16.81
t1.48	5	65.93	17.01
t1.48	6	69.75	17.21
t1.48	7	69.54	17.84
t1.48	8	69.17	17.72
t1.48	9	70.01	19.83
t1.48	10	71.09	21.35
t1.48	11	67.42	20.8
t1.48	12	67.3	20.7
t1.48	13	63.13	19.3
t1.48	14	50.44	14.77
t1.48	15	50.86	11.34
t1.50	1	78.72	19.08
t1.50	2	70.42	16.56
t1.50	3	80.03	20.9
t1.50	4	79.99	21.67
t1.50	5	77.06	22.16
t1.50	6	76.96	20.29
t1.50	7	73.86	22.16
t1.50	8	75.29	22.34
t1.50	9	70.79	24.49
t1.50	10	70.98	23.71
t1.50	11	70.61	24.7
t1.50	12	69.83	25.86
t1.50	13	67.11	17.01
t1.50	14	64.78	14.85
t1.51	1	70.46	16.41
t1.51	2	73.69	18.62
t1.51	3	76.77	19.23
t1.51	4	75.88	20.63
t1.51	5	73.49	19.28
t1.51	6	76.16	22.58
t1.51	7	76.75	23.43
t1.51	8	75.08	22.13
t1.51	9	76.26	25.15
t1.51	10	75.52	26.28
t1.51	11	73.96	24.84
t1.51	12	73.79	23.97
t1.51	13	69.87	24.05
t1.51	14	59.6	15.43
t1.53	1	66.54	14.77
t1.53	2	71.76	17.14
t1.53	3	76.45	18.16
t1.53	4	78.05	19.16
t1.53	5	75.86	19.85
t1.53	6	77.29	20.61
t1.53	7	76	20.61
t1.53	8	74.31	23.28
t1.53	9	73.48	23.11
t1.53	10	72.25	22.84
t1.53	11	70.75	24.84
t1.53	12	70.75	22.96
t1.53	13	59.17	17.88
t1.58	1	74.53	14.79
t1.58	2	75	18.11
t1.58	3	74.91	20.18
t1.58	4	74.69	19.73
t1.58	5	74.8	18.86
t1.58	6	74.41	18.57
t1.58	7	75.37	23.94
t1.58	8	73.22	23.97
t1.58	9	76.1	24.05
t1.58	10	73.74	26.33
t1.58	11	71.62	27.32
t1.58	12	71.54	26.39
t1.58	13	69.17	20.18
t1.58	14	63.38	17.3
t1.58	15	56.48	12.31
t1.59	1	69.82	18.16
t1.59	2	69.76	15.3
t1.59	3	74.09	19.87
t1.59	4	77.06	20.25
t1.59	5	75.31	19.69
t1.59	6	77.92	21.64
t1.59	7	74.2	20.56
t1.59	8	76.49	22.96
t1.59	9	75.07	22.96
t1.59	10	76.32	25.33
t1.59	11	74.16	23.69
t1.59	12	75.12	26.01
t1.59	13	71.35	23.26
t1.59	14	64.04	15.16
t1.62	1	69.32	15.66
t1.62	2	67.26	13.16
t1.62	3	71.15	14.73
t1.62	4	69.78	16.76
t1.62	5	70.48	17.54
t1.62	6	71.39	16.77
t1.62	7	72.03	19.15
t1.62	8	70.59	20.25
t1.62	9	70.89	20.61
t1.62	10	70.01	20.98
t1.62	11	69.2	22.84
t1.62	12	66.6	21.44
t1.62	13	67.55	22.57
t1.62	14	60.02	18.51
t1.62	15	49.92	12.74
t1.63	1	70.69	17.47
t1.63	2	77.34	17.45
t1.63	3	77.98	18.61
t1.63	4	78.54	19.35
t1.63	5	77.37	21.08
t1.63	6	76.24	23.33
t1.63	7	75.62	23.24
t1.63	8	76.82	23.66
t1.63	9	74.42	23.66
t1.63	10	73.49	23.51
t1.63	11	73.49	25.2
t1.63	12	70.7	25.02
t1.63	13	66.34	19.97
t1.63	14	61.22	15.89
t1.73	1	66.48	14.31
t1.73	2	68.63	15.27
t1.73	3	70.62	15.64
t1.73	4	71.88	17.3
t1.73	5	72.34	18.69
t1.73	6	70.62	17.91
t1.73	7	72.56	20.08
t1.73	8	72.88	20.05
t1.73	9	69.97	20.08
t1.73	10	67.9	18.88
t1.73	11	68.75	21.26
t1.73	12	66.33	21.26
t1.73	13	63.35	20.7
t1.73	14	55.4	18.69
t1.73	15	52.97	14.48
