# Supplementary material for: The Meristogram: a neglected tool for acanthocephalan systematics
Source: Biodivers Data J. 2016 Feb 4;(4):e7606. doi: 10.3897/BDJ.4.e7606 (PMC4759448; doi:10.3897/BDJ.4.e7606)
Supplement: Supplementary material 19 — Hook measurement data from male Echinorhynchus truttae from Drummore, southwest Scotland [file biodiversity_data_journal-4-e7606-s019.csv]

specimen	hook	length	base
t1.10	1	59.4	11.58
t1.10	2	65.87	14.54
t1.10	3	56.75	19.91
t1.10	4	68.02	16.78
t1.10	5	68.61	18.17
t1.10	6	68.98	17.76
t1.10	7	72.59	20.97
t1.10	8	72.17	18.42
t1.10	9	73.49	21.87
t1.10	10	71.48	19.97
t1.10	11	70.19	22.33
t1.10	12	70.37	22.93
t1.10	13	68.59	21.83
t1.10	14	58.76	13.7
t1.10	15	47.7	9.38
t1.27	1	34.26	10.27
t1.27	2	68.37	13.19
t1.27	3	66.96	15.75
t1.27	4	66.59	15.16
t1.27	5	68.4	16.93
t1.27	6	71.52	18.5
t1.27	7	70.35	18.86
t1.27	8	70.38	18.16
t1.27	9	70.53	17.63
t1.27	10	71.53	19.03
t1.27	11	70.93	20.64
t1.27	12	73.27	21.7
t1.27	13	73.43	20.97
t1.27	14	63.46	17.09
t1.27	15	58.08	11.45
t1.28	1	64.04	16.89
t1.28	2	68.52	16.43
t1.28	3	74.3	19.88
t1.28	4	73.87	20.4
t1.28	5	77.86	22.93
t1.28	6	76.2	22.77
t1.28	7	76.73	22.33
t1.28	8	77.45	21.57
t1.28	9	77.13	22.58
t1.28	10	74.73	21.82
t1.28	11	72.7	22.34
t1.28	12	65.95	22.54
t1.28	13	64.39	20.01
t1.36	1	55.74	15.79
t1.36	2	67.16	17.69
t1.36	3	69.98	17.09
t1.36	4	72.45	18.84
t1.36	5	73.77	18.54
t1.36	6	76.45	22.13
t1.36	7	76.89	21.75
t1.36	8	73.16	22.42
t1.36	9	71.92	23.43
t1.36	10	72.69	24
t1.36	11	70.7	24.51
t1.36	12	69.2	23.64
t1.36	13	61.82	19.26
t1.36	14	54.78	13.66
t1.37	1	66.15	13.97
t1.37	2	68.51	16.72
t1.37	3	71.67	16.15
t1.37	4	74.89	18.3
t1.37	5	74.89	20.85
t1.37	6	74.55	20.85
t1.37	7	74.71	19.95
t1.37	8	73.18	21.57
t1.37	9	69.37	20.34
t1.37	10	72.21	21.45
t1.37	11	69.81	24.31
t1.37	12	68.05	20.38
t1.37	13	64.19	15.33
t1.37	14	61.26	12.24
t1.45	1	65.37	12.24
t1.45	2	71.78	13.7
t1.45	3	70.42	16.06
t1.45	4	74.56	18.29
t1.45	5	73.53	18.42
t1.45	6	72.49	19.77
t1.45	7	72.56	18.86
t1.45	8	71.14	20.44
t1.45	9	73.11	20.48
t1.45	10	70.93	19.77
t1.45	11	73.55	21.32
t1.45	12	69.19	20.62
t1.45	13	71.23	23.24
t1.45	14	70.65	25.16
t1.45	15	63.65	17.43
t1.45	16	50.12	11.29
t1.46	1	65.18	12.9
t1.46	2	67.55	14.36
t1.46	3	68.4	14.16
t1.46	4	72.23	17.27
t1.46	5	74.34	17.97
t1.46	6	74.91	20.49
t1.46	7	74.25	19.03
t1.46	8	73.22	21.32
t1.46	9	72.32	18.25
t1.46	10	70.81	20.4
t1.46	11	69.34	21.32
t1.46	12	69.58	21.08
t1.46	13	71.38	23
t1.46	14	64.48	17.3
t1.46	15	55.54	12.06
t1.55	1	69.45	16.81
t1.55	2	70.25	15.1
t1.55	3	70.71	16.77
t1.55	4	70.54	18.69
t1.55	5	72.59	17.97
t1.55	6	73.51	20.36
t1.55	7	73.2	21.51
t1.55	8	75.07	23
t1.55	9	75.6	23.59
t1.55	10	76.42	24.15
t1.55	11	70	22.34
t1.55	12	65.67	22
t1.55	13	59.07	17.01
t1.55	14	59.93	17.86
t1.56	1	58.79	9.88
t1.56	2	63.94	12.85
t1.56	3	68.5	15.89
t1.56	4	73.84	18.71
t1.56	5	75.59	18.71
t1.56	6	75.7	19.2
t1.56	7	78.05	20.8
t1.56	8	78.8	21.19
t1.56	9	76.53	21.83
t1.56	10	77.29	23
t1.56	11	78.26	22.33
t1.56	12	75.88	23.51
t1.56	13	71.54	18.86
t1.56	14	64.66	16.45
t1.57	1	57.94	14.83
t1.57	2	65.38	17.77
t1.57	3	71.08	19.48
t1.57	4	74.45	17.87
t1.57	5	75.47	20.34
t1.57	6	74.64	22.11
t1.57	7	76.86	23.64
t1.57	8	75.37	22.77
t1.57	9	72.58	23.97
t1.57	10	73.13	26.6
t1.57	11	72.78	26.19
t1.57	12	69.43	24.95
t1.57	13	65.74	20.72
t1.57	14	59.93	15.75
t1.60	1	71.65	13.43
t1.60	2	75.69	19.59
t1.60	3	76.98	19.33
t1.60	4	80.15	20.17
t1.60	5	79.04	21.35
t1.60	6	76.85	20.61
t1.60	7	77.63	21.72
t1.60	8	78.5	21.94
t1.60	9	79.25	23.28
t1.60	10	77.94	23.72
t1.60	11	78.88	24.63
t1.60	12	77.67	22.84
t1.60	13	70.28	19.23
t1.60	14	60.47	11.66
t1.61	1	63.57	11.13
t1.61	2	68.05	16.41
t1.61	3	73.15	20.4
t1.61	4	74.41	21.36
t1.61	5	74.61	22.77
t1.61	6	70.47	19.46
t1.61	7	72.83	22.28
t1.61	8	69.66	21.82
t1.61	9	70.14	23.72
t1.61	10	71.38	24.59
t1.61	11	69.28	24.31
t1.61	12	64.71	23
t1.61	13	53.74	16.1
t1.64	1	64.86	13.84
t1.64	2	65.66	14.13
t1.64	3	67.4	15.97
t1.64	4	64.75	15.7
t1.64	5	70.09	17.77
t1.64	6	69.83	19.23
t1.64	7	70.81	18.6
t1.64	8	70.96	21.2
t1.64	9	69.78	20.21
t1.64	10	69.19	21.31
t1.64	11	69.65	20.8
t1.64	12	69.23	22.04
t1.64	13	68	21.51
t1.64	14	61.7	13.57
t1.65	1	73.99	16.81
t1.65	2	76.85	19.3
t1.65	3	76.99	19.83
t1.65	4	78.09	21.44
t1.65	5	77.39	21.7
t1.65	6	78.08	22.48
t1.65	7	74.73	21.18
t1.65	8	76.44	25.15
t1.65	9	72.63	24.78
t1.65	10	73.99	25.66
t1.65	11	75.2	26.28
t1.65	12	71.14	22.25
t1.65	13	61.91	14.85
t1.66	1	67.79	12.75
t1.66	2	73.03	19.23
t1.66	3	76.16	18.04
t1.66	4	75.1	22.31
t1.66	5	78.74	20.31
t1.66	6	75.74	19.85
t1.66	7	76.91	21.44
t1.66	8	77.08	21.54
t1.66	9	73.61	20.8
t1.66	10	76.17	23.54
t1.66	11	69.21	23.66
t1.66	12	73.26	23.61
t1.66	13	66.87	22.22
t1.66	14	65.25	13.46
t1.67	1	65.9	14.46
t1.67	2	72.88	16.91
t1.67	3	75.04	17.52
t1.67	4	75	21.04
t1.67	5	73.29	19.65
t1.67	6	73.33	21.44
t1.67	7	73.87	21.64
t1.67	8	72.1	19.85
t1.67	9	75.34	21.14
t1.67	10	72.69	21.03
t1.67	11	69.95	21.44
t1.67	12	61.12	15.88
t1.68	1	63.98	14.25
t1.68	2	71.01	18.33
t1.68	3	70.5	17.63
t1.68	4	70.75	19.97
t1.68	5	71.72	20.8
t1.68	6	72.37	19.2
t1.68	7	69.07	19.57
t1.68	8	71.34	21.32
t1.68	9	71.41	20.89
t1.68	10	70.66	22.11
t1.68	11	70.87	20.85
t1.68	12	60.92	15.33
t1.68	13	55.61	13.19
t1.69	1	64.39	15.06
t1.69	2	69.96	17.31
t1.69	3	71.59	17.76
t1.69	4	74.37	17.73
t1.69	5	74.68	20.85
t1.69	6	74.7	18.75
t1.69	7	74	21.17
t1.69	8	74.91	21.89
t1.69	9	75.93	23.48
t1.69	10	76.97	24.2
t1.69	11	76.27	25.03
t1.69	12	75.92	23.48
t1.69	13	73.87	22.54
t1.69	14	68.13	17.72
t1.69	15	54.64	11.45
t1.71	1	56.98	13.7
t1.71	2	62.9	15.54
t1.71	3	67.98	16.56
t1.71	4	66.68	16.78
t1.71	5	68.67	16.23
t1.71	6	69.48	20.64
t1.71	7	70.63	20.64
t1.71	8	70.3	19.41
t1.71	9	71.75	23.54
t1.71	10	71.07	23.05
t1.71	11	69.57	23.97
t1.71	12	69.88	24.67
t1.71	13	59.54	13.38
