# Supplementary material for: The Meristogram: a neglected tool for acanthocephalan systematics
Source: Biodivers Data J. 2016 Feb 4;(4):e7606. doi: 10.3897/BDJ.4.e7606 (PMC4759448; doi:10.3897/BDJ.4.e7606)
Supplement: Supplementary material 20 — Hook measurement data from female Echinorhynchus truttae from the River Carron catchment, central Scotland [file biodiversity_data_journal-4-e7606-s020.csv]

specimen	hook	length	base
t2.17	1	71.51	15.35
t2.17	2	77.98	19.53
t2.17	3	81.96	18.93
t2.17	4	81.3	21.78
t2.17	5	80.64	21.37
t2.17	6	75.12	20.88
t2.17	7	75.8	19.73
t2.17	8	77.51	20.82
t2.17	9	76.01	20.71
t2.17	10	74.25	22.89
t2.17	11	78.25	23.84
t2.17	12	70.17	20.66
t2.17	13	61.1	13.22
t2.20	1	67.96	17.28
t2.20	2	72.11	18.56
t2.20	3	75.63	20.18
t2.20	4	75.4	21.32
t2.20	5	79.33	21.82
t2.20	6	77.66	23.48
t2.20	7	78.09	22.79
t2.20	8	75.46	22.54
t2.20	9	76.04	22.93
t2.20	10	75.28	23.64
t2.20	11	72.93	22.22
t2.20	12	71.02	21.14
t2.20	13	62.93	13.76
t2.20	14	56.49	12.69
t3.01	1	69.79	15.49
t3.01	2	77.39	18.86
t3.01	3	82.08	21.04
t3.01	4	80.93	22.68
t3.01	5	76.94	22.09
t3.01	6	78	20.93
t3.01	7	77.26	22.82
t3.01	8	73.84	20.7
t3.01	9	73.03	21.44
t3.01	10	71.52	22.01
t3.01	11	69.8	20.34
t3.01	12	65.23	16.39
t3.01	13	58.76	14.62
t3.02	1	73.32	18.51
t3.02	2	78.72	18.3
t3.02	3	77.77	18.93
t3.02	4	77.57	19.41
t3.02	5	76.5	19.73
t3.02	6	74.62	21.57
t3.02	7	73.86	20.6
t3.02	8	74.9	23.24
t3.02	9	74.27	22.74
t3.02	10	70.14	21.88
t3.02	11	73.62	21.75
t3.02	12	64.37	17.09
t3.02	13	46.85	11.9
t3.03	1	77.63	13.96
t3.03	2	84.12	18.84
t3.03	3	90.97	22.11
t3.03	4	84.28	24.51
t3.03	5	85.02	23.27
t3.03	6	81.16	24.51
t3.03	7	79.28	24.48
t3.03	8	77.65	23.43
t3.03	9	78.07	24.42
t3.03	10	75.6	24.45
t3.03	11	72.78	22.67
t3.03	12	66.28	19.84
t3.03	13	62.72	17.95
t3.04	1	62.57	16.07
t3.04	2	71.14	19.3
t3.04	3	73.38	20.87
t3.04	4	73.53	22.19
t3.04	5	73.57	22.35
t3.04	6	73.26	22.1
t3.04	7	74.07	21.35
t3.04	8	73.61	22.31
t3.04	9	70.99	22.13
t3.04	10	68.11	23.44
t3.04	11	68.11	22.13
t3.04	12	61.05	18.56
t3.04	13	58.24	15.39
t3.06	1	65.61	17.05
t3.06	2	60.88	15.62
t3.06	3	62.01	15.9
t3.06	4	64.07	17.44
t3.06	5	66.16	16.42
t3.06	6	66.16	17.8
t3.06	7	67.55	20.34
t3.06	8	66.43	18.81
t3.06	9	67.59	19.85
t3.06	10	65.69	20.86
t3.06	11	66.02	21.2
t3.06	12	61.93	21.45
t3.06	13	60.44	17.01
t2.14	1	67.81	15.73
t2.14	2	77.02	16.82
t2.14	3	75.7	17.09
t2.14	4	78.81	19.65
t2.14	5	76.49	18.61
t2.14	6	77.34	20.13
t2.14	7	75.62	21
t2.14	8	72.76	17.63
t2.14	9	73.64	18.51
t2.14	10	71.86	20.05
t2.14	11	69.36	18.05
t2.14	12	69.74	19.66
t2.14	13	67.19	17.77
t2.14	14	42.63	11.7
t3.08	1	73.57	16.44
t3.08	2	79.66	19.76
t3.08	3	77.47	18.27
t3.08	4	79.62	19.53
t3.08	5	80.78	19.53
t3.08	6	79.97	21.01
t3.08	7	79.17	20.93
t3.08	8	78.21	22.09
t3.08	9	77.11	21.72
t3.08	10	74.58	22.96
t3.08	11	74.93	21.84
t3.08	12	74.4	20.82
t3.08	13	66.21	18.63
t3.07	1	66.9	15.62
t3.07	2	68.01	16.9
t3.07	3	70.41	17.8
t3.07	4	71.17	18.13
t3.07	5	69.49	19.41
t3.07	6	66.78	18.28
t3.07	7	65.61	18.28
t3.07	8	63.59	19.53
t3.07	9	62.23	18.93
t3.07	10	62.93	20.25
t3.07	11	62.05	18.91
t3.07	12	58.59	19.46
t3.07	13	59.54	16.1
t3.05	1	77.33	19.03
t3.05	2	76.61	17.27
t3.05	3	74.05	19.03
t3.05	4	76.13	18.53
t3.05	5	71.27	18.28
t3.05	6	80.61	18.93
t3.05	7	70.73	19.73
t3.05	8	71.63	21.89
t3.05	9	73.58	23.94
t3.05	10	65.05	22.58
t3.05	11	64.96	21.54
t3.05	12	63.18	20.2
t3.05	13	62.75	15.6
t3.05	14	49.81	13.72
