# Supplementary material for: The Meristogram: a neglected tool for acanthocephalan systematics
Source: Biodivers Data J. 2016 Feb 4;(4):e7606. doi: 10.3897/BDJ.4.e7606 (PMC4759448; doi:10.3897/BDJ.4.e7606)
Supplement: Supplementary material 21 — Hook measurement data from male Echinorhynchus truttae from the River Carron catchment, central Scotland [file biodiversity_data_journal-4-e7606-s021.csv]

specimen	hook	length	base
t2.13	1	67.47	15.7
t2.13	2	63.27	13.98
t2.13	3	68.84	15.16
t2.13	4	70.52	14.13
t2.13	5	62.83	12.29
t2.13	6	70.84	16.63
t2.13	7	67.28	15.18
t2.13	8	67.3	17.01
t2.13	9	67.78	19.77
t2.13	10	65.49	16.92
t2.13	11	66.05	16.39
t2.13	12	65.73	18.16
t2.13	13	61.05	18.61
t2.13	14	55.3	14.26
t2.13	15	45.94	12.02
t2.12	1	59.09	10.09
t2.12	2	65.59	14.81
t2.12	3	69.32	15.1
t2.12	4	74.09	18.42
t2.12	5	72.69	19.38
t2.12	6	73.11	20.1
t2.12	7	68.43	18.71
t2.12	8	68.29	18.68
t2.12	9	67.09	17.63
t2.12	10	68.18	19.73
t2.12	11	61.63	16.39
t2.12	12	59.03	12.85
t2.11	1	54.81	10.75
t2.11	2	63.01	13.38
t2.11	3	66.6	15.42
t2.11	4	63.4	13.45
t2.11	5	67.37	18.69
t2.11	6	68.8	19.77
t2.11	7	66.78	17.73
t2.11	8	69.66	20.44
t2.11	9	67.18	20.29
t2.11	10	67.96	21.56
t2.11	11	65.51	21.32
t2.11	12	58.06	15.49
t2.09	1	65.77	17.54
t2.09	2	69.69	17.34
t2.09	3	69.54	19.18
t2.09	4	70.73	17.88
t2.09	5	70.31	19.33
t2.09	6	70.32	19.41
t2.09	7	69.39	20.87
t2.09	8	68.75	20.18
t2.09	9	68.57	22.23
t2.09	10	67.16	19.83
t2.09	11	60.21	17.8
t2.09	12	57.42	14
t2.20m	1	54.92	12.81
t2.20m	2	62.62	12.37
t2.20m	3	63.26	14.46
t2.20m	4	65.03	15.21
t2.20m	5	59.94	17.57
t2.20m	6	65.2	16.42
t2.20m	7	66.61	18.78
t2.20m	8	65.15	16.99
t2.20m	9	63.85	18.91
t2.20m	10	65.33	17.49
t2.20m	11	63.35	17.52
t2.20m	12	62.35	19.19
t2.20m	13	48.01	14.06
t2.20m	14	42.86	11.08
t2.21	1	69.97	17.52
t2.21	2	73.47	18.86
t2.21	3	75.91	21.35
t2.21	4	76.89	21.2
t2.21	5	68.58	18.69
t2.21	6	67.3	19.53
t2.21	7	70.81	21.15
t2.21	8	65.91	17.01
t2.21	9	59.68	17.76
t2.21	10	55.05	13.38
t2.10	1	71.93	17.91
t2.10	2	70.78	17.12
t2.10	3	82.26	23.5
t2.10	4	80.95	23.54
t2.10	5	84.03	26.08
t2.10	6	81.98	25.45
t2.10	7	81.45	23.92
t2.10	8	78.5	21.31
t2.10	9	77.91	23.81
t2.10	10	75.03	25.45
t2.10	11	75.02	24.46
t2.10	12	69.61	21.2
t2.10	13	54.04	14.62
